# Supplementary material for: CGAT: a comparative genome analysis tool for visualizing alignments in the analysis of complex evolutionary changes between closely related genomes
Source: BMC Bioinformatics. 2006 Oct 24;7:472. doi: 10.1186/1471-2105-7-472 (PMC1643837; doi:10.1186/1471-2105-7-472)
Supplement: Additional File 1 — Program source code. The source code of CGAT. The latest version can be found on the web site . [file 1471-2105-7-472-S1.tgz]

Archive with 839 entries (763 files):
- CGAT
- CGAT/CVS
- CGAT/CVS/Root
- CGAT/CVS/Repository
- CGAT/CVS/Entries
- CGAT/CGAT_Conf.pl
- CGAT/build
- CGAT/build/CVS
- CGAT/build/CVS/Root
- CGAT/build/CVS/Repository
- CGAT/build/CVS/Entries
- CGAT/build/BuildAll.pl
- CGAT/build/ClearCheckPointFile.pl
- CGAT/build/Release.pl
- CGAT/build/deleteData
- CGAT/build/tmpcheck.pl
- CGAT/build/align.in
- CGAT/build/align.in/CVS
- CGAT/build/align.in/CVS/Root
- CGAT/build/align.in/CVS/Repository
- CGAT/build/align.in/CVS/Entries
- CGAT/build/align.in/Blast
- CGAT/build/align.in/BlastZ
- CGAT/build/align.in/Blat
- CGAT/build/align.in/Chaos
- CGAT/build/align.in/Fasta
- CGAT/build/align.in/Game
- CGAT/build/align.in/MegaBlast
- CGAT/build/align.in/Mummer
- CGAT/build/align.in/PatternHunter
- CGAT/build/align.in/Promer
- CGAT/build/align.in/Ssaha
- CGAT/build/align.in/Ssaha2
- CGAT/build/align.in/Template
- CGAT/build/align.in/Waba
- CGAT/build/bin
- CGAT/build/bin/CVS
- CGAT/build/bin/CVS/Root
- CGAT/build/bin/CVS/Repository
- CGAT/build/bin/CVS/Entries
- CGAT/build/bin/.convalign
- CGAT/build/bin/ConcatAlign.pl
- CGAT/build/bin/GC3.pl
- CGAT/build/bin/besthit.pl
- CGAT/build/bin/conv_GIB_IS.pl
- CGAT/build/bin/findrep.pl
- CGAT/build/bin/join.pl
- CGAT/build/bin/karlinB.pl
- CGAT/build/bin/makeNewClass.pl
- CGAT/build/bin/maskalign.pl
- CGAT/build/bin/mkAlignSeqIndex.pl
- CGAT/build/bin/parse_homsearch.pl
- CGAT/build/bin/readAlignSpecPair.pl
- CGAT/build/bin/split_alignment.pl
- CGAT/build/geneattr
- CGAT/build/geneattr/CVS
- CGAT/build/geneattr/CVS/Root
- CGAT/build/geneattr/CVS/Repository
- CGAT/build/geneattr/CVS/Entries
- CGAT/build/geneattr/GC3
- CGAT/build/geneattr/Karlin
- CGAT/build/segment
- CGAT/build/segment/CVS
- CGAT/build/segment/CVS/Root
- CGAT/build/segment/CVS/Repository
- CGAT/build/segment/CVS/Entries
- CGAT/build/segment/DirRep
- CGAT/build/segment/HighRep
- CGAT/build/segment/SimpleRep
- CGAT/build/segment/InvRep
- CGAT/build/segment.opt
- CGAT/build/segment.opt/CVS
- CGAT/build/segment.opt/CVS/Root
- CGAT/build/segment.opt/CVS/Repository
- CGAT/build/segment.opt/CVS/Entries
- CGAT/build/segment.opt/Glimmer
- CGAT/build/segment.opt/ISfind
- CGAT/build/getDataFromGenBank.pl
- CGAT/build/getDataFromMBGD.pl
- CGAT/cgat
- CGAT/cgat/CVS
- CGAT/cgat/CVS/Root
- CGAT/cgat/CVS/Repository
- CGAT/cgat/CVS/Entries
- CGAT/cgat/AlignmentViewerApplet.jar
- CGAT/client
- CGAT/client/CVS
- CGAT/client/CVS/Root
- CGAT/client/CVS/Repository
- CGAT/client/CVS/Entries
- CGAT/client/AlignmentViewer.sh
- CGAT/client/README
- CGAT/client/cgat.properties
- CGAT/client/image
- CGAT/client/image/CVS
- CGAT/client/image/CVS/Root
- CGAT/client/image/CVS/Repository
- CGAT/client/image/CVS/Entries
- CGAT/client/image/ArrowLeft.jpeg
- CGAT/client/image/ArrowRight.jpeg
- CGAT/client/image/DotPlotBw24.gif
- CGAT/client/image/DotPlotWb24.gif
- CGAT/client/image/DotPlotX24.gif
- CGAT/client/image/DotPlotY24.gif
- CGAT/client/image/DotPlotZoomDown.jpeg
- CGAT/client/image/DotPlotZoomUp.jpeg
- CGAT/client/image/Exchange24.gif
- CGAT/client/image/RegionTable24.gif
- CGAT/client/image/RegionZoomDown.jpeg
- CGAT/client/image/RegionZoomUp.jpeg
- CGAT/client/image/rgb.txt
- CGAT/client/osx
- CGAT/client/osx/CVS
- CGAT/client/osx/CVS/Root
- CGAT/client/osx/CVS/Repository
- CGAT/client/osx/CVS/Entries
- CGAT/client/osx/CGAT.icns
- CGAT/client/osx/JavaApplicationStub
- CGAT/client/src
- CGAT/client/src/CVS
- CGAT/client/src/CVS/Root
- CGAT/client/src/CVS/Repository
- CGAT/client/src/CVS/Entries
- CGAT/client/src/cgat
- CGAT/client/src/cgat/CVS
- CGAT/client/src/cgat/CVS/Root
- CGAT/client/src/cgat/CVS/Repository
- CGAT/client/src/cgat/CVS/Entries
- CGAT/client/src/cgat/AddListElmCommand.java
- CGAT/client/src/cgat/AlignSeq.java
- CGAT/client/src/cgat/AlignTableCellRenderer.java
- CGAT/client/src/cgat/Alignment.java
- CGAT/client/src/cgat/AlignmentFilter.java
- CGAT/client/src/cgat/AlignmentFilterCommand.java
- CGAT/client/src/cgat/AlignmentFilterDialog.java
- CGAT/client/src/cgat/AlignmentList.java
- CGAT/client/src/cgat/AlignmentListFilter.java
- CGAT/client/src/cgat/AlignmentListSelection.java
- CGAT/client/src/cgat/AlignmentListTableModel.java
- CGAT/client/src/cgat/AlignmentSegment.java
- CGAT/client/src/cgat/AlignmentSequence.java
- CGAT/client/src/cgat/AlignmentViewer.java
- CGAT/client/src/cgat/AlignmentViewerApplet.java
- CGAT/client/src/cgat/AlignmentViewerFrame.java
- CGAT/client/src/cgat/AssembleGuiParts.java
- CGAT/client/src/cgat/BaseButton.java
- CGAT/client/src/cgat/BaseCanvas.java
- CGAT/client/src/cgat/BaseDialog.java
- CGAT/client/src/cgat/BaseDraw.java
- CGAT/client/src/cgat/BaseFile.java
- CGAT/client/src/cgat/BaseFilterDialog.java
- CGAT/client/src/cgat/BaseFrame.java
- CGAT/client/src/cgat/BaseIcon.java
- CGAT/client/src/cgat/BaseLabel.java
- CGAT/client/src/cgat/BaseMessageDialog.java
- CGAT/client/src/cgat/BaseProps.java
- CGAT/client/src/cgat/BaseRegion.java
- CGAT/client/src/cgat/BaseTable.java
- CGAT/client/src/cgat/BaseTableModel.java
- CGAT/client/src/cgat/BaseViewer.java
- CGAT/client/src/cgat/BrowsFileList.java
- CGAT/client/src/cgat/BrowsGeneInfoCommand.java
- CGAT/client/src/cgat/BusyFlag.java
- CGAT/client/src/cgat/ButtonAcceleration.java
- CGAT/client/src/cgat/CgatThread.java
- CGAT/client/src/cgat/ChangeAlignmentColorCommand.java
- CGAT/client/src/cgat/ChangeCgatColorCommand.java
- CGAT/client/src/cgat/ChromosomeInfo.java
- CGAT/client/src/cgat/ClearFilterStaCommand.java
- CGAT/client/src/cgat/ColorArrangement.java
- CGAT/client/src/cgat/ColorAssign.java
- CGAT/client/src/cgat/ColorTab.java
- CGAT/client/src/cgat/ColorTabEnt.java
- CGAT/client/src/cgat/ColoredTableCellRenderer.java
- CGAT/client/src/cgat/ConnectServerCommand.java
- CGAT/client/src/cgat/ConnectServerDialog.java
- CGAT/client/src/cgat/DataLoader.java
- CGAT/client/src/cgat/Dbg.java
- CGAT/client/src/cgat/DirButton.java
- CGAT/client/src/cgat/DirButtonCommand.java
- CGAT/client/src/cgat/DirInfo.java
- CGAT/client/src/cgat/DirInfoList.java
- CGAT/client/src/cgat/DiskFile.java
- CGAT/client/src/cgat/DispAlignSequence.java
- CGAT/client/src/cgat/DispAlignmentList.java
- CGAT/client/src/cgat/DispAlignmentListCommand.java
- CGAT/client/src/cgat/DispAlignmentSequenceCommand.java
- CGAT/client/src/cgat/DispRawSequence.java
- CGAT/client/src/cgat/DispRawSequenceCommand.java
- CGAT/client/src/cgat/DispRawSequencePairCommand.java
- CGAT/client/src/cgat/DispReAlignmentSequenceCommand.java
- CGAT/client/src/cgat/DispSegmentDataTable.java
- CGAT/client/src/cgat/DotPlot.java
- CGAT/client/src/cgat/DotPlotRegionInfo.java
- CGAT/client/src/cgat/DotPlotSet.java
- CGAT/client/src/cgat/DotPlotZoomDownCommand.java
- CGAT/client/src/cgat/DotPlotZoomTarget.java
- CGAT/client/src/cgat/DotPlotZoomUpCommand.java
- CGAT/client/src/cgat/DrawAlignment.java
- CGAT/client/src/cgat/DrawAlignmentCgat.java
- CGAT/client/src/cgat/DrawAlignmentSet.java
- CGAT/client/src/cgat/DrawDotplot.java
- CGAT/client/src/cgat/DrawRegion.java
- CGAT/client/src/cgat/DrawRegionCgat.java
- CGAT/client/src/cgat/DrawRegionSet.java
- CGAT/client/src/cgat/DrawScale.java
- CGAT/client/src/cgat/DrawString.java
- CGAT/client/src/cgat/DrawStringPosition.java
- CGAT/client/src/cgat/DrawingModeListener.java
- CGAT/client/src/cgat/DrawingSet.java
- CGAT/client/src/cgat/DynamicProgramming.java
- CGAT/client/src/cgat/DynamicSearchBaseDialog.java
- CGAT/client/src/cgat/DynamicSearchCommand.java
- CGAT/client/src/cgat/EditPropValueCommand.java
- CGAT/client/src/cgat/ExecBrowser.java
- CGAT/client/src/cgat/ExecReAlignmentSequence.java
- CGAT/client/src/cgat/ExecReAlignmentSequenceCommand.java
- CGAT/client/src/cgat/ExitCommand.java
- CGAT/client/src/cgat/GeneAttr.java
- CGAT/client/src/cgat/GenomeSequence.java
- CGAT/client/src/cgat/GuiComposition.java
- CGAT/client/src/cgat/GuiElement.java
- CGAT/client/src/cgat/InfoGeneAttr.java
- CGAT/client/src/cgat/InfoSegments.java
- CGAT/client/src/cgat/InfoSegmentsDialog.java
- CGAT/client/src/cgat/InputRegionCommand.java
- CGAT/client/src/cgat/LabelMultiLine.java
- CGAT/client/src/cgat/MarkEnt.java
- CGAT/client/src/cgat/MarkEntList.java
- CGAT/client/src/cgat/MbgdData.java
- CGAT/client/src/cgat/MbgdDataMng.java
- CGAT/client/src/cgat/MessageWindow.java
- CGAT/client/src/cgat/MyFont.java
- CGAT/client/src/cgat/Nop.java
- CGAT/client/src/cgat/NumericField.java
- CGAT/client/src/cgat/OpenPropsCommand.java
- CGAT/client/src/cgat/PanelPrintable.java
- CGAT/client/src/cgat/PrintPageCommand.java
- CGAT/client/src/cgat/PrintTextWindow.java
- CGAT/client/src/cgat/ProceedDialog.java
- CGAT/client/src/cgat/PropList.java
- CGAT/client/src/cgat/PropertiesCommand.java
- CGAT/client/src/cgat/PropertyDialog.java
- CGAT/client/src/cgat/Props.java
- CGAT/client/src/cgat/PropsPanel.java
- CGAT/client/src/cgat/RGB.java
- CGAT/client/src/cgat/RegionColor.java
- CGAT/client/src/cgat/RegionColorList.java
- CGAT/client/src/cgat/RegionInfo.java
- CGAT/client/src/cgat/RegionInfoListTableModel.java
- CGAT/client/src/cgat/RegionListSelection.java
- CGAT/client/src/cgat/RegionListTableModel.java
- CGAT/client/src/cgat/RegionPopup.java
- CGAT/client/src/cgat/RegionPopupCommand.java
- CGAT/client/src/cgat/RegionPos.java
- CGAT/client/src/cgat/RegionText.java
- CGAT/client/src/cgat/RotateButton.java
- CGAT/client/src/cgat/SearchOrfCommand.java
- CGAT/client/src/cgat/SearchOrfList.java
- CGAT/client/src/cgat/SearchOrfResFrame.java
- CGAT/client/src/cgat/SearchResults.java
- CGAT/client/src/cgat/SegmentFilter.java
- CGAT/client/src/cgat/SegmentFilterDialog.java
- CGAT/client/src/cgat/SegmentPos.java
- CGAT/client/src/cgat/SelectAlignmentMode.java
- CGAT/client/src/cgat/SelectFileCommand.java
- CGAT/client/src/cgat/SelectPropItem.java
- CGAT/client/src/cgat/SelectSegment.java
- CGAT/client/src/cgat/SelectSegmentAction.java
- CGAT/client/src/cgat/SelectSegmentInfo.java
- CGAT/client/src/cgat/SelectSpecPairCommand.java
- CGAT/client/src/cgat/SelectedAlignment.java
- CGAT/client/src/cgat/SortTableCommand.java
- CGAT/client/src/cgat/Test.java
- CGAT/client/src/cgat/UrlFile.java
- CGAT/client/src/cgat/ViewLeftCommand.java
- CGAT/client/src/cgat/ViewPositionCommand.java
- CGAT/client/src/cgat/ViewRightCommand.java
- CGAT/client/src/cgat/ViewWindow.java
- CGAT/client/src/cgat/ViewWindowDotPlot.java
- CGAT/client/src/cgat/ViewWindowRegion.java
- CGAT/client/src/cgat/ViewZoomDownCommand.java
- CGAT/client/src/cgat/ViewZoomUpCommand.java
- CGAT/client/src/cgat/ZoomLevel.java
- CGAT/client/src/cgat/seq
- CGAT/client/src/cgat/seq/CVS
- CGAT/client/src/cgat/seq/CVS/Root
- CGAT/client/src/cgat/seq/CVS/Repository
- CGAT/client/src/cgat/seq/CVS/Entries
- CGAT/client/src/cgat/seq/Alphabet.java
- CGAT/client/src/cgat/seq/DNASequence.java
- CGAT/client/src/cgat/seq/DPAlign.java
- CGAT/client/src/cgat/seq/GappedSequence.java
- CGAT/client/src/cgat/seq/GeneticCode.java
- CGAT/client/src/cgat/seq/IdentityScoreMat.java
- CGAT/client/src/cgat/seq/ProteinSequence.java
- CGAT/client/src/cgat/seq/RawSequence.java
- CGAT/client/src/cgat/seq/ReversedRawSequence.java
- CGAT/client/src/cgat/seq/ScoreMat.java
- CGAT/client/src/cgat/seq/SeqRegion.java
[truncated: 539 more entries]
