# Supplementary material for: CGAT: a comparative genome analysis tool for visualizing alignments in the analysis of complex evolutionary changes between closely related genomes
Source: BMC Bioinformatics. 2006 Oct 24;7:472. doi: 10.1186/1471-2105-7-472 (PMC1643837; doi:10.1186/1471-2105-7-472)
Supplement: Additional File 1 — Program source code. The source code of CGAT. The latest version can be found on the web site . [file 1471-2105-7-472-S1.tgz › CGAT/CVS/Entries]

/CGAT_Conf.pl/1.1.1.1/Sat Mar  1 18:49:05 2003//
D/build////
D/cgat////
D/client////
D/commands////
D/docs////
D/etc////
D/htdocs////
D/perllib////
/License/1.1/Thu Oct 12 05:09:21 2006//
/SetUp.pl/1.8/Mon Oct 23 19:22:20 2006//
/README/1.9/Mon Oct 23 20:34:09 2006//
