# Supplementary material for: CGAT: a comparative genome analysis tool for visualizing alignments in the analysis of complex evolutionary changes between closely related genomes
Source: BMC Bioinformatics. 2006 Oct 24;7:472. doi: 10.1186/1471-2105-7-472 (PMC1643837; doi:10.1186/1471-2105-7-472)
Supplement: Additional File 1 — Program source code. The source code of CGAT. The latest version can be found on the web site . [file 1471-2105-7-472-S1.tgz › CGAT/build/CVS/Entries]

/BuildAll.pl/1.4/Fri Jun  2 19:29:33 2006//
/ClearCheckPointFile.pl/1.2/Fri May  5 09:33:14 2006//
/Release.pl/1.4/Tue May 30 03:43:40 2006//
/deleteData/1.2/Fri May  5 09:33:14 2006//
/tmpcheck.pl/1.2/Fri May  5 09:33:14 2006//
D/align.in////
D/bin////
D/geneattr////
D/segment////
D/segment.opt////
/getDataFromGenBank.pl/1.8/Tue Oct 10 16:09:35 2006//
/getDataFromMBGD.pl/1.12/Tue Oct 10 16:09:35 2006//
