# Supplementary material for: CGAT: a comparative genome analysis tool for visualizing alignments in the analysis of complex evolutionary changes between closely related genomes
Source: BMC Bioinformatics. 2006 Oct 24;7:472. doi: 10.1186/1471-2105-7-472 (PMC1643837; doi:10.1186/1471-2105-7-472)
Supplement: Additional File 1 — Program source code. The source code of CGAT. The latest version can be found on the web site . [file 1471-2105-7-472-S1.tgz › CGAT/build/BuildAll.pl]

#!/usr/bin/perl
use SpecPairList;
require 'CGAT_Conf.pl';
use Carp;

$spList = SpecPairList->new;
$getFromMBGD = "$DIR_build/getDataFromMBGD.pl";
&CGAT_Data::set_mode('update');
foreach my $spPair ($spList->getPairs) {
	($sp1,$sp2) = @{$spPair};
	next if (! $spList->flag_update($sp1,$sp2));
	my @programs = $spList->getPrograms($sp1,$sp2);
	if (! -f &CGAT_Data::getGenomeSeqPath($sp1)) {
		&execute($getFromMBGD,$sp1)
	}
	if (! -f &CGAT_Data::getGenomeSeqPath($sp2)) {
		&execute($getFromMBGD,$sp2)
	}
	foreach my $prog (@programs) {
		print STDERR "$sp1,$sp2,$prog\n";
		&execute($prog,$sp1,$sp2);
	}
}

sub execute{
	my($prog,$sp1,$sp2) = @_;
	system("$prog $sp1 $sp2");
	if (! $ignore_error) {
		die "${prog} ${sp1} ${sp2}: Command terminated abnormally\n" if ($?);
	}
}
