# Supplementary material for: CGAT: a comparative genome analysis tool for visualizing alignments in the analysis of complex evolutionary changes between closely related genomes
Source: BMC Bioinformatics. 2006 Oct 24;7:472. doi: 10.1186/1471-2105-7-472 (PMC1643837; doi:10.1186/1471-2105-7-472)
Supplement: Additional File 1 — Program source code. The source code of CGAT. The latest version can be found on the web site . [file 1471-2105-7-472-S1.tgz › CGAT/build/ClearCheckPointFile.pl]

#!/usr/bin/perl -s

###############################################################################
use lib "$ENV{'CGAT_HOME'}/perllib";
require "libCheckPoint.pl";

###############################################################################
if ($0 eq __FILE__) {
    my($sp);

    if ($all) {
        # Á´¥Á¥§¥Ã¥¯¥Ý¥¤¥ó¥È¥Õ¥¡¥¤¥ë¤òºï½ü
        #   Àµµ¬É½¸½¤Î . ¤Ï¡¢Á´¤Æ¤Î¥Õ¥¡¥¤¥ë¤Ë¥Þ¥Ã¥Á¤¹¤ë
        @ARGV = ('.');
    }

    # ¥Á¥§¥Ã¥¯¥Ý¥¤¥ó¥È¥Õ¥¡¥¤¥ë¤Îºï½ü
    foreach $sp (@ARGV) {
        &clearCheckPoint($sp);
    }
}

###############################################################################
1;#
###############################################################################
