# Supplementary material for: CGAT: a comparative genome analysis tool for visualizing alignments in the analysis of complex evolutionary changes between closely related genomes
Source: BMC Bioinformatics. 2006 Oct 24;7:472. doi: 10.1186/1471-2105-7-472 (PMC1643837; doi:10.1186/1471-2105-7-472)
Supplement: Additional File 1 — Program source code. The source code of CGAT. The latest version can be found on the web site . [file 1471-2105-7-472-S1.tgz › CGAT/build/deleteData]

#!/usr/bin/perl

require 'CGAT_Conf.pl';

@spec = @ARGV;
foreach $sp (@spec) {
	$genome_path = &getGenomeFilePath($sp);
	$ntgene_path = &getGeneFilePath($sp, 'ntseq');
	$aagene_path = &getGeneFilePath($sp, 'aaseq');
	$genetab_path = &getGeneFilePath($sp, 'region');
	foreach $f (<${genome_path}*>) {
		unlink($f);
	}
	foreach $f (<${ntgene_path}*>) {
		unlink($f);
	}
	foreach $f (<${aagene_path}*>) {
		unlink($f);
	}
	unlink($genetab_path);
}
