# Supplementary material for: CGAT: a comparative genome analysis tool for visualizing alignments in the analysis of complex evolutionary changes between closely related genomes
Source: BMC Bioinformatics. 2006 Oct 24;7:472. doi: 10.1186/1471-2105-7-472 (PMC1643837; doi:10.1186/1471-2105-7-472)
Supplement: Additional File 1 — Program source code. The source code of CGAT. The latest version can be found on the web site . [file 1471-2105-7-472-S1.tgz › CGAT/build/tmpcheck.pl]

#!/usr/bin/perl

foreach $f (<../work/blast*srchres.*>){
	$tail = `tail -1 $f`;
	if ($tail !~ /\/\//) {
		print "$f $tail\n";
	}
}
