# Supplementary material for: CGAT: a comparative genome analysis tool for visualizing alignments in the analysis of complex evolutionary changes between closely related genomes
Source: BMC Bioinformatics. 2006 Oct 24;7:472. doi: 10.1186/1471-2105-7-472 (PMC1643837; doi:10.1186/1471-2105-7-472)
Supplement: Additional File 1 — Program source code. The source code of CGAT. The latest version can be found on the web site . [file 1471-2105-7-472-S1.tgz › CGAT/build/align.in/CVS/Entries]

/Blast/1.6/Wed Jun 14 11:55:53 2006//
/BlastZ/1.6/Wed Jun 14 11:55:53 2006//
/Blat/1.6/Wed Jun 14 11:55:53 2006//
/Chaos/1.3/Fri Jul 21 08:23:53 2006//
/Fasta/1.7/Wed Jun 14 11:55:53 2006//
/Game/1.6/Wed Jun 14 11:55:53 2006//
/MegaBlast/1.6/Wed Jun 14 11:55:53 2006//
/Mummer/1.6/Wed Jun 14 11:55:53 2006//
/PatternHunter/1.2/Fri Jun 16 11:54:13 2006//
/Promer/1.6/Wed Jun 14 11:55:53 2006//
/Ssaha/1.7/Wed Jun 14 11:55:53 2006//
/Ssaha2/1.2/Wed Jun 14 11:55:53 2006//
/Template/1.2/Wed Jun 14 11:55:53 2006//
/Waba/1.1/Thu Jun 22 18:06:16 2006//
D
