# Supplementary material for: CGAT: a comparative genome analysis tool for visualizing alignments in the analysis of complex evolutionary changes between closely related genomes
Source: BMC Bioinformatics. 2006 Oct 24;7:472. doi: 10.1186/1471-2105-7-472 (PMC1643837; doi:10.1186/1471-2105-7-472)
Supplement: Additional File 1 — Program source code. The source code of CGAT. The latest version can be found on the web site . [file 1471-2105-7-472-S1.tgz › CGAT/build/align.in/Blast]

#!/usr/bin/perl -s

##############################################################################
use lib "$ENV{'CGAT_HOME'}/perllib";
use File::Basename;
use File::Path;

use GenomeHomSearch::Blast;
use CGAT_build;
require "CGAT_Conf.pl";
require "libGetOpt.pl";
require "libLogfile.pl";

##############################################################################
# Options
##############################################################################
$EVALUE = $Default_Homology_Opt{CutoffEvalue};
%options = (
	program => 'blastn',
	progopt => "-F F -v 1500 -b 1500 -e $EVALUE",
	QueryLen => 100000,
	QueryOverlap => 10000,
	QueryNum => 200,
);

##############################################################################
if (scalar(@ARGV) < 2) {
	die "Usage :: $0 SPEC1 SPEC2\n";
}
$build_proc = CGAT_buildAlign->new('Blast', \@ARGV, \%options);
exit ($build_proc->test) if ($test);
$build_proc->execute;
exit;

##############################################################################
1;#
##############################################################################    
