# Supplementary material for: CGAT: a comparative genome analysis tool for visualizing alignments in the analysis of complex evolutionary changes between closely related genomes
Source: BMC Bioinformatics. 2006 Oct 24;7:472. doi: 10.1186/1471-2105-7-472 (PMC1643837; doi:10.1186/1471-2105-7-472)
Supplement: Additional File 1 — Program source code. The source code of CGAT. The latest version can be found on the web site . [file 1471-2105-7-472-S1.tgz › CGAT/build/bin/findrep.pl]

#!/usr/bin/perl -s
use Alignment;
use Alignment::FindRep;
use Tools::ReadHomologyData;

$AllAlignList = Tools::ReadHomologyData::read(
	sp1=>$sp, sp2=>$sp, infile=>\@ARGV,
	SkipPostProc=>1, SkipFinalOverlapCheck=>1,
	classname=>"CGAT",
);

$repList = Alignment::FindRep->new($AllAlignList)->findRep;
foreach $seg ($repList->list) {
	print join(' ', $seg->from, $seg->to, $seg->{status}),"\n";
}
