# Supplementary material for: CGAT: a comparative genome analysis tool for visualizing alignments in the analysis of complex evolutionary changes between closely related genomes
Source: BMC Bioinformatics. 2006 Oct 24;7:472. doi: 10.1186/1471-2105-7-472 (PMC1643837; doi:10.1186/1471-2105-7-472)
Supplement: Additional File 1 — Program source code. The source code of CGAT. The latest version can be found on the web site . [file 1471-2105-7-472-S1.tgz › CGAT/build/bin/mkAlignSeqIndex.pl]

#!/usr/bin/perl -s

###############################################################################
use SDBM_File;
use Fcntl;

sub mkAlignSeqIndex {
    my($file) = @_;
    my(%hashDb);
    my($fp);
    local(*FH);

    open(FH, "$file") || die("Can not open $file($!)");
    tie %hashDb, 'SDBM_File', "${file}.db",
		&Fcntl::O_WRONLY|&Fcntl::O_CREAT, 0755
		|| die("Can not dbmopen $file($!)");

    $fp = tell(FH);    # ¥Õ¥¡¥¤¥ë¤ÎÀèÆ¬°ÌÃÖ
    while(<FH>) {
        if (/^(\d+)\s+(\d+)\s+(\d+)\s+(\d+)\s+/) {
            my($from1, $to1) = ($1, $2);
            my($from2, $to2) = ($3, $4);

            # ¥¢¥é¥¤¥á¥ó¥È¤Î°ÌÃÖ¤ò¥­¡¼¤Ë¥Õ¥¡¥¤¥ë¥Ý¥¤¥ó¥¿¤ò DBM ¤Ë³ÊÇ¼
            $hashDb{"$from1-$to1:$from2-$to2"} = $fp;
        }
        $fp = tell(FH); # ¼¡¤Î¹Ô¤ÎÀèÆ¬°ÌÃÖ
    }

    dbmclose(%hashDb);
    close(FH);
}

###############################################################################
if ($0 eq __FILE__) {
    my($file);

    foreach $file (@ARGV) {
        &mkAlignSeqIndex($file);
    }

    exit;
}

###############################################################################
1;#
###############################################################################
