# Supplementary material for: CGAT: a comparative genome analysis tool for visualizing alignments in the analysis of complex evolutionary changes between closely related genomes
Source: BMC Bioinformatics. 2006 Oct 24;7:472. doi: 10.1186/1471-2105-7-472 (PMC1643837; doi:10.1186/1471-2105-7-472)
Supplement: Additional File 1 — Program source code. The source code of CGAT. The latest version can be found on the web site . [file 1471-2105-7-472-S1.tgz › CGAT/build/bin/readAlignSpecPair.pl]

#!/usr/bin/perl -s

###############################################################################
use FileHandle;

###############################################################################
#
sub readAlignSpecPair {
    my($filename) = @_;
    my($info);
    my($sp1, $sp2);
    my($fh);

    $info = {};
    $info->{"PAIR"} = {};
    $info->{"SPEC"} = {};

    $fh = new FileHandle("$filename") || die("Can not open $filename($!)");
    while(<$fh>) {
        chomp();

        next if (/^\s*$/);

        s#^\s*##;       # ¹ÔÆ¬¤Î¶õÇòÊ¸»ú¤Î½üµî
        s#\s*$##;       # ¹ÔËö¤Î¶õÇòÊ¸»ú¤Î½üµî
        ($sp1, $sp2) = split(/\s+/);

        #
        if ($sp1 ne '') {
            $info->{"SPEC"}->{"$sp1"} = 1;
        }

        if ($sp2 ne '') {
            $info->{"SPEC"}->{"$sp2"} = 1;

            #
            if ($sp1 ne '') {
                # À¸Êª¼ïÂÐ¤¬µ­½Ò¤µ¤ì¤Æ¤¤¤¿¾ì¹ç
                $info->{"PAIR"}->{"$sp1"}->{"$sp2"} = 1;
            }
        }

    }
    $fh->close();

    return $info;
}

###############################################################################
1;#
###############################################################################
