# Supplementary material for: CGAT: a comparative genome analysis tool for visualizing alignments in the analysis of complex evolutionary changes between closely related genomes
Source: BMC Bioinformatics. 2006 Oct 24;7:472. doi: 10.1186/1471-2105-7-472 (PMC1643837; doi:10.1186/1471-2105-7-472)
Supplement: Additional File 1 — Program source code. The source code of CGAT. The latest version can be found on the web site . [file 1471-2105-7-472-S1.tgz › CGAT/build/bin/split_alignment.pl]

#!/usr/bin/perl
use Alignment;
use Tools::CGAT;
$file = $ARGV[0];
$seqfile1 = $ARGV[1];
$seqfile2 = $ARGV[2];
$cgat_parser = Tools::CGATParser->new($file);
$seq1 = SeqFile->getSequence($seqfile1);
$seq2 = SeqFile->getSequence($seqfile2);

while ($res = $cgat_parser->read) {
	foreach $hsp ($res->hsp_list) {
		$ali = $hsp->generateAlignmentAll($seq1,$seq2);
		my @alignments = $ali->split_alignment(15,10);
		print "ALIGNMENT(Before)\n";
		$ali->print_alignment;
		print "ALIGNMENT(After)\n";
		foreach $a (@alignments) {
			$a->print_alignment;
			print "//\n";
		}
	}
}
