# Supplementary material for: CGAT: a comparative genome analysis tool for visualizing alignments in the analysis of complex evolutionary changes between closely related genomes
Source: BMC Bioinformatics. 2006 Oct 24;7:472. doi: 10.1186/1471-2105-7-472 (PMC1643837; doi:10.1186/1471-2105-7-472)
Supplement: Additional File 1 — Program source code. The source code of CGAT. The latest version can be found on the web site . [file 1471-2105-7-472-S1.tgz › CGAT/build/geneattr/GC3]

#!/usr/bin/perl -s 
###############################################################################
use strict;
use File::Basename;
use File::Path;
use lib "$ENV{'CGAT_HOME'}/perllib";
use lib "$ENV{'CGAT_HOME'}/commands";
use CGAT_build;
require "CGAT_Conf.pl";
require 'GC3.pl';

###############################################################################
package build_GC3;
use base qw(CGAT_buildGeneAttr);
###############################################################################
## create GC3 plot
sub execute_main {
	my($this, @args) = @_;
	my($Opt);
	$Opt = {
	};
	&main::GC3($this->{sp}, $Opt);
}

###############################################################################
package main;
if ($0 eq __FILE__) {

	my $cgat_build = build_GC3->new(\@ARGV);
	$cgat_build->execute;
	exit;
}

###############################################################################
1;#
###############################################################################
