# Supplementary material for: CGAT: a comparative genome analysis tool for visualizing alignments in the analysis of complex evolutionary changes between closely related genomes
Source: BMC Bioinformatics. 2006 Oct 24;7:472. doi: 10.1186/1471-2105-7-472 (PMC1643837; doi:10.1186/1471-2105-7-472)
Supplement: Additional File 1 — Program source code. The source code of CGAT. The latest version can be found on the web site . [file 1471-2105-7-472-S1.tgz › CGAT/build/segment/CVS/Entries]

/DirRep/1.7/Sun Jul  9 13:45:18 2006//
/HighRep/1.6/Fri Jun  2 19:29:33 2006//
/SimpleRep/1.6/Fri Jun  2 19:29:33 2006//
/InvRep/1.8/Wed Oct 11 19:38:53 2006//
D
