# Supplementary material for: CGAT: a comparative genome analysis tool for visualizing alignments in the analysis of complex evolutionary changes between closely related genomes
Source: BMC Bioinformatics. 2006 Oct 24;7:472. doi: 10.1186/1471-2105-7-472 (PMC1643837; doi:10.1186/1471-2105-7-472)
Supplement: Additional File 1 — Program source code. The source code of CGAT. The latest version can be found on the web site . [file 1471-2105-7-472-S1.tgz › CGAT/build/segment/DirRep]

#!/usr/bin/perl -s

###############################################################################
use lib "$ENV{'CGAT_HOME'}/perllib";
use lib "$ENV{'CGAT_HOME'}/commands";
use File::Basename;
use File::Path;
use FileHandle;
require "CGAT_Conf.pl";
use CGAT_build;
require 'Kmatch.pl';

$| = 1;
###############################################################################
package build_DirRep;
use base CGAT_buildAnnot;
###############################################################################
sub execute_main {
    my($this, @args) = @_;
    my($opt);

	$KmatchOpt = {
		inverted => '',
		maxdiff => 5000,
		mindiff => '',
		mismatch => 5,
		minmatchlen => 30,
		missratio => .15,
		cuttoff_prob => '',
	};
	GenomeFeatureCommand::Kmatch->execute($this->{sp}, $KmatchOpt);
}

##############################################################################
if ($0 eq __FILE__) {
        $cgat_build = build_DirRep->new(\@ARGV);
        $cgat_build->execute;
        exit;
}

###############################################################################
1;#
###############################################################################
