# Supplementary material for: CGAT: a comparative genome analysis tool for visualizing alignments in the analysis of complex evolutionary changes between closely related genomes
Source: BMC Bioinformatics. 2006 Oct 24;7:472. doi: 10.1186/1471-2105-7-472 (PMC1643837; doi:10.1186/1471-2105-7-472)
Supplement: Additional File 1 — Program source code. The source code of CGAT. The latest version can be found on the web site . [file 1471-2105-7-472-S1.tgz › CGAT/build/segment/HighRep]

#!/usr/bin/perl -s

##############################################################################
#use strict;
use lib "$ENV{'CGAT_HOME'}/perllib";
use File::Basename;
use File::Path;
use Alignment::FindRep;
use CmdProc;
use GenomeHomSearch::Blast;
use CGAT_build;
use GenomeFeature;
require "CGAT_Conf.pl";
###############################################################################
package build_HighRep;
use base CGAT_buildAnnot;
##############################################################################

##############################################################################
# Options
##############################################################################
$EVALUE=1e-5;
%options = (
	program => 'blastn',
	progopt => "-F F -v 1500 -b 1500 -e $EVALUE",
	QueryLen => 500000,
	QueryOverlap => 2000,
	QueryNum => 200,
	SkipPostProc=>1,
	SkipFinalOverlapCheck=>1,
	SaveResult => 1,
);

##############################################################################
sub execute_main {
	my($this, @args) = @_;
	my($sp) = $this->{sp};
	$options{sp1} = $options{sp2} = $sp;
	$this->{homsrch} = GenomeHomSearch::Blast->new( %options );
	$this->{homsrch}->execute;
	$this->outputHighRep();

	return;
}
sub outputHighRep {
	my($this) = @_;
	my $aliList = $this->{homsrch}->get_alignments;
	my $repSegList = Alignment::FindRep->new($aliList,
		RepNumCut=>$main::Default_Feature_Opt{RepNumCut} )
			->findRep;

	my($gfeat) = GenomeFeature->new($this->{sp});
	
	foreach $seg ($repSegList->list) {
		$gfeat->addSegment($seg->from, $seg->to, 1, $seg->{status});
	}
	$gfeat->write_table();
}

##############################################################################
if($0 eq __FILE__) {
	$cgat_build = build_HighRep->new(\@ARGV);
	$cgat_build->execute;
}

##############################################################################
1;#
##############################################################################    
