# Supplementary material for: CGAT: a comparative genome analysis tool for visualizing alignments in the analysis of complex evolutionary changes between closely related genomes
Source: BMC Bioinformatics. 2006 Oct 24;7:472. doi: 10.1186/1471-2105-7-472 (PMC1643837; doi:10.1186/1471-2105-7-472)
Supplement: Additional File 1 — Program source code. The source code of CGAT. The latest version can be found on the web site . [file 1471-2105-7-472-S1.tgz › CGAT/build/segment/SimpleRep]

#!/usr/bin/perl -s

###############################################################################
use lib "$ENV{'CGAT_HOME'}/perllib";
use lib "$ENV{'CGAT_HOME'}/commands";
use File::Basename;
use File::Path;
use FileHandle;
require "CGAT_Conf.pl";
use CGAT_build;
require 'SimpleRep.pl';

$| = 1;
###############################################################################
package build_SimpleRep;
use base CGAT_buildAnnot;
###############################################################################
sub execute_main {
	my($this, @args) = @_;
	$SimpleRepOpt = {
		minoutrep => 1,
		cutoff => 8,
		maxrep => 100,
		matchscore => 1,
		cutrep => 4,
		cutratio => 1,
		mismatchscore => -3,
	};
	GenomeFeatureCommand::SimpleRep->execute($this->{sp}, $SimpleRepOpt);
}

##############################################################################
if ($0 eq __FILE__) {
    	$cgat_build = build_SimpleRep->new(\@ARGV);
        $cgat_build->execute;
        exit;
}

###############################################################################
1;#
###############################################################################
