# Supplementary material for: CGAT: a comparative genome analysis tool for visualizing alignments in the analysis of complex evolutionary changes between closely related genomes
Source: BMC Bioinformatics. 2006 Oct 24;7:472. doi: 10.1186/1471-2105-7-472 (PMC1643837; doi:10.1186/1471-2105-7-472)
Supplement: Additional File 1 — Program source code. The source code of CGAT. The latest version can be found on the web site . [file 1471-2105-7-472-S1.tgz › CGAT/build/segment.opt/ISfind]

#!/usr/bin/perl -s

##############################################################################
#use strict;
use lib "$ENV{'CGAT_HOME'}/perllib";
use File::Basename;
use File::Path;
use CmdProc;
use GenomeHomSearch::Blast;
use CGAT_build;
require "CGAT_Conf.pl";
use GenomeFeature;

###############################################################################
package build_ISfind;
use base CGAT_buildAnnot;
##############################################################################

##############################################################################
# Options
##############################################################################
$EVALUE = 1e-5;
$QueryLen = 5000;
#$NOPT = "-N " . $QueryLen * 2;
%options = (
	program => 'blastn',
#	progopt => "-m 10 -H -E $EVALUE",
	progopt => "-e $EVALUE",
	QueryLen => $QueryLen,
	QueryOverlap => 1000,
	QueryNum => 200,
	SkipPostProc => 1,
);
## IS database file
$ISDB = "$main::DIR_database/isdb";

##############################################################################
sub readISDB {
	open(IS, $ISDB) || die;
	while (<IS>) {
		if (/^>(\S+)\s*Iso:(\S+)\s*Fam:(\S+)/) {
			$name = $1;
			$iso = $2;
			$fam = $3;
			$Fam{$name} = $fam;
		}
	}
	close(IS);
}
sub execute_main {
	my($this, @args) = @_;
	my($filesp1) = &main::getGenomeFilePath($this->{sp});
	$this->{cmdproc}->{filebase} = "$main::DIR_work/fasta.$this->{sp}-isdb";

	$options{database} = $ISDB;
	$options{query} = $filesp1;

	$this->{homsrch} = GenomeHomSearch::Blast->new( %options );
	$this->{homsrch}->execute;
	$this->outputISfind;

	return;
}
sub outputISfind {
	my($this) = @_;
	my $gfeat =GenomeFeature->new($this->{sp});
	my $aliList = $this->{homsrch}->get_alignments;
	$gfeat->add_fields("name");
	if (! defined %Fam) {
		&readISDB;
	}
	foreach my $ali ($aliList->list) {
		($from1,$to1,$from2,$to2,$dir,$isname) = 
			($ali->from1,$ali->to1,$ali->from2,$ali->to2,
				$ali->dir,$ali->name2);
		$fam = $Fam{$isname};
		$gfeat->addSegment($from1,$to1,$dir,$fam, name=>$isname);
	}
	$gfeat->write_table();
}

##############################################################################
if($0 eq __FILE__) {
	if (scalar(@ARGV) < 1) {
		die "usage :: $0 species\n";
	}
	$cgat_build = build_ISfind->new(\@ARGV);
	$cgat_build->execute;
	exit;
}

##############################################################################
1;#
##############################################################################    
