# Supplementary material for: CGAT: a comparative genome analysis tool for visualizing alignments in the analysis of complex evolutionary changes between closely related genomes
Source: BMC Bioinformatics. 2006 Oct 24;7:472. doi: 10.1186/1471-2105-7-472 (PMC1643837; doi:10.1186/1471-2105-7-472)
Supplement: Additional File 1 — Program source code. The source code of CGAT. The latest version can be found on the web site . [file 1471-2105-7-472-S1.tgz › CGAT/client/CVS/Entries]

/AlignmentViewer.sh/1.1/Fri Jul 21 15:57:04 2006//
/README/1.3/Fri Jul 21 15:59:00 2006//
/cgat.properties/1.9/Tue Jul 18 11:04:47 2006//
D/image////
D/osx////
D/src////
D/testdir////
/build.xml/1.10/Tue Oct 10 16:03:02 2006//
D/build////
