# Supplementary material for: CGAT: a comparative genome analysis tool for visualizing alignments in the analysis of complex evolutionary changes between closely related genomes
Source: BMC Bioinformatics. 2006 Oct 24;7:472. doi: 10.1186/1471-2105-7-472 (PMC1643837; doi:10.1186/1471-2105-7-472)
Supplement: Additional File 1 — Program source code. The source code of CGAT. The latest version can be found on the web site . [file 1471-2105-7-472-S1.tgz › CGAT/client/README]

You need Apache-Ant (http://ant.apache.org) to compile the programs.
Type 'ant' to compile the programs.
The Java binary code is created as dist/AlignmentViewer.jar

If you are a Mac OSX user, type 'ant osx' to make an OSX application
of the AlignmentViewer program (created as osx/AlignmentViewer.app).
