# Supplementary material for: CGAT: a comparative genome analysis tool for visualizing alignments in the analysis of complex evolutionary changes between closely related genomes
Source: BMC Bioinformatics. 2006 Oct 24;7:472. doi: 10.1186/1471-2105-7-472 (PMC1643837; doi:10.1186/1471-2105-7-472)
Supplement: Additional File 1 — Program source code. The source code of CGAT. The latest version can be found on the web site . [file 1471-2105-7-472-S1.tgz › CGAT/client/cgat.properties]

cgat.debug=0
cgat.url.home0=http://mbgd.genome.ad.jp/CGAT/
cgat.url.proxy=

cgat.cmd.browser.win=cmd /c start
cgat.cmd.browser.mac=open
cgat.cmd.browser.unix=/usr/local/bin/netscape

cgat.dp.match=5
cgat.dp.mismatch=-4
cgat.dp.opengap=-12
cgat.dp.extgap=-4
cgat.dp.edgegap=-12

cgat.color.bg=dark
cgat.color.bg.dark=000000
cgat.color.bg.light=ffffff
cgat.color.dotplot.frame.dark=ff0000
cgat.color.dotplot.frame.light=ff0000


cgat.alignment.sequence.color.match.dark=ffffff
cgat.alignment.sequence.color.mismatch.dark=ff0000
cgat.alignment.sequence.color.gap.dark=00ff00
cgat.alignment.sequence.color.match.light=000000
cgat.alignment.sequence.color.mismatch.light=ff0000
cgat.alignment.sequence.color.gap.light=00ff00
cgat.alignment.identity.color.high.dark=00ff00
cgat.alignment.identity.color.middle.dark=ffff00
cgat.alignment.identity.color.low.dark=ff0000
cgat.alignment.identity.color.high.light=00ff00
cgat.alignment.identity.color.middle.light=ffff00
cgat.alignment.identity.color.low.light=ff0000
cgat.alignment.identity.high.percent=100
cgat.alignment.identity.middle.percent=85
cgat.alignment.identity.low.percent=50
cgat.gene.attr.color.high.dark=ff0000
cgat.gene.attr.color.high.light=ff0000
cgat.gene.attr.color.low.dark=0000ff
cgat.gene.attr.color.low.light=0000ff

cgat.alignment.max.realignment=5000

cgat.tooltip.left=Move Left
cgat.tooltip.right=Move Right
cgat.tooltip.region.up=Zoom In
cgat.tooltip.region.down=Zoom Out
cgat.tooltip.dotplot=Dotplot On/Off
cgat.tooltip.dotplot.up=Zoom In Dotplot
cgat.tooltip.dotplot.down=Zoom Out Dotplot
cgat.tooltip.dotplot.x=Change/Keep Dotplot Scale X
cgat.tooltip.dotplot.y=Change/Keep Dotplot Scale Y
cgat.tooltip.color=Alignment Color
cgat.tooltip.color.bg=Change Background
cgat.tooltip.genetab=Show Gene/Segment Table
cgat.tooltip.alignment=Alignment Mode
cgat.tooltip.exchange=Exchange Refernece Genome

cgat.max.segments=3
cgat.panel.alignment.alignment.height=100
cgat.panel.alignment.gene.height=75
cgat.panel.alignment.segment.height=75
cgat.panel.alignment.geneset.yofs=5

mbgd.url.gene=http://mbgd.genome.ad.jp/htbin/MBGD_gene_info_frame.pl?name=%SPEC%:%NAME%
