# Supplementary material for: CGAT: a comparative genome analysis tool for visualizing alignments in the analysis of complex evolutionary changes between closely related genomes
Source: BMC Bioinformatics. 2006 Oct 24;7:472. doi: 10.1186/1471-2105-7-472 (PMC1643837; doi:10.1186/1471-2105-7-472)
Supplement: Additional File 1 — Program source code. The source code of CGAT. The latest version can be found on the web site . [file 1471-2105-7-472-S1.tgz › CGAT/client/image/CVS/Entries]

/ArrowLeft.jpeg/1.1/Sat Mar  1 17:06:50 2003/-kb/
/ArrowRight.jpeg/1.1/Sat Mar  1 17:06:50 2003/-kb/
/DotPlotBw24.gif/1.1/Wed May 24 07:34:41 2006//
/DotPlotWb24.gif/1.1/Wed May 24 07:34:41 2006//
/DotPlotX24.gif/1.1/Wed May 24 07:34:41 2006//
/DotPlotY24.gif/1.1/Wed May 24 07:34:41 2006//
/DotPlotZoomDown.jpeg/1.1/Sat Mar  1 17:06:51 2003/-kb/
/DotPlotZoomUp.jpeg/1.1/Sat Mar  1 17:06:51 2003/-kb/
/Exchange24.gif/1.2/Thu Jul 20 07:47:05 2006//
/RegionTable24.gif/1.1/Wed May 24 07:34:41 2006//
/RegionZoomDown.jpeg/1.1/Sat Mar  1 17:06:51 2003/-kb/
/RegionZoomUp.jpeg/1.1/Sat Mar  1 17:06:51 2003/-kb/
/rgb.txt/1.1/Tue Oct 10 05:38:42 2006//
D
