# Supplementary material for: CGAT: a comparative genome analysis tool for visualizing alignments in the analysis of complex evolutionary changes between closely related genomes
Source: BMC Bioinformatics. 2006 Oct 24;7:472. doi: 10.1186/1471-2105-7-472 (PMC1643837; doi:10.1186/1471-2105-7-472)
Supplement: Additional File 1 — Program source code. The source code of CGAT. The latest version can be found on the web site . [file 1471-2105-7-472-S1.tgz › CGAT/client/image/rgb.txt]

255	250	250	snow
248	248	255	ghost white
248	248	255	GhostWhite
245	245	245	white smoke
245	245	245	WhiteSmoke
220	220	220	gainsboro
255	250	240	floral white
255	250	240	FloralWhite
253	245	230	old lace
253	245	230	OldLace
250	240	230	linen
250	235	215	antique white
250	235	215	AntiqueWhite
255	239	213	papaya whip
255	239	213	PapayaWhip
255	235	205	blanched almond
255	235	205	BlanchedAlmond
255	228	196	bisque
255	218	185	peach puff
255	218	185	PeachPuff
255	222	173	navajo white
255	222	173	NavajoWhite
255	228	181	moccasin
255	248	220	cornsilk
255	255	240	ivory
255	250	205	lemon chiffon
255	250	205	LemonChiffon
255	245	238	seashell
240	255	240	honeydew
245	255	250	mint cream
245	255	250	MintCream
240	255	255	azure
240	248	255	alice blue
240	248	255	AliceBlue
230	230	250	lavender
255	240	245	lavender blush
255	240	245	LavenderBlush
255	228	225	misty rose
255	228	225	MistyRose
255	255	255	white
0	0	0	black
47	79	79	dark slate gray
47	79	79	DarkSlateGray
47	79	79	dark slate grey
47	79	79	DarkSlateGrey
105	105	105	dim gray
105	105	105	DimGray
105	105	105	dim grey
105	105	105	DimGrey
112	128	144	slate gray
112	128	144	SlateGray
112	128	144	slate grey
112	128	144	SlateGrey
119	136	153	light slate gray
119	136	153	LightSlateGray
119	136	153	light slate grey
119	136	153	LightSlateGrey
190	190	190	gray
190	190	190	grey
211	211	211	light grey
211	211	211	LightGrey
211	211	211	light gray
211	211	211	LightGray
25	25	112	midnight blue
25	25	112	MidnightBlue
0	0	128	navy
0	0	128	navy blue
0	0	128	NavyBlue
100	149	237	cornflower blue
100	149	237	CornflowerBlue
72	61	139	dark slate blue
72	61	139	DarkSlateBlue
106	90	205	slate blue
106	90	205	SlateBlue
123	104	238	medium slate blue
123	104	238	MediumSlateBlue
132	112	255	light slate blue
132	112	255	LightSlateBlue
0	0	205	medium blue
0	0	205	MediumBlue
65	105	225	royal blue
65	105	225	RoyalBlue
0	0	255	blue
30	144	255	dodger blue
30	144	255	DodgerBlue
0	191	255	deep sky blue
0	191	255	DeepSkyBlue
135	206	235	sky blue
135	206	235	SkyBlue
135	206	250	light sky blue
135	206	250	LightSkyBlue
70	130	180	steel blue
70	130	180	SteelBlue
176	196	222	light steel blue
176	196	222	LightSteelBlue
173	216	230	light blue
173	216	230	LightBlue
176	224	230	powder blue
176	224	230	PowderBlue
175	238	238	pale turquoise
175	238	238	PaleTurquoise
0	206	209	dark turquoise
0	206	209	DarkTurquoise
72	209	204	medium turquoise
72	209	204	MediumTurquoise
64	224	208	turquoise
0	255	255	cyan
224	255	255	light cyan
224	255	255	LightCyan
95	158	160	cadet blue
95	158	160	CadetBlue
102	205	170	medium aquamarine
102	205	170	MediumAquamarine
127	255	212	aquamarine
0	100	0	dark green
0	100	0	DarkGreen
85	107	47	dark olive green
85	107	47	DarkOliveGreen
143	188	143	dark sea green
143	188	143	DarkSeaGreen
46	139	87	sea green
46	139	87	SeaGreen
60	179	113	medium sea green
60	179	113	MediumSeaGreen
32	178	170	light sea green
32	178	170	LightSeaGreen
152	251	152	pale green
152	251	152	PaleGreen
0	255	127	spring green
0	255	127	SpringGreen
124	252	0	lawn green
124	252	0	LawnGreen
0	255	0	green
127	255	0	chartreuse
0	250	154	medium spring green
0	250	154	MediumSpringGreen
173	255	47	green yellow
173	255	47	GreenYellow
50	205	50	lime green
50	205	50	LimeGreen
154	205	50	yellow green
154	205	50	YellowGreen
34	139	34	forest green
34	139	34	ForestGreen
107	142	35	olive drab
107	142	35	OliveDrab
189	183	107	dark khaki
189	183	107	DarkKhaki
240	230	140	khaki
238	232	170	pale goldenrod
238	232	170	PaleGoldenrod
250	250	210	light goldenrod yellow
250	250	210	LightGoldenrodYellow
255	255	224	light yellow
255	255	224	LightYellow
255	255	0	yellow
255	215	0	gold
238	221	130	light goldenrod
238	221	130	LightGoldenrod
218	165	32	goldenrod
184	134	11	dark goldenrod
184	134	11	DarkGoldenrod
188	143	143	rosy brown
188	143	143	RosyBrown
205	92	92	indian red
205	92	92	IndianRed
139	69	19	saddle brown
139	69	19	SaddleBrown
160	82	45	sienna
205	133	63	peru
222	184	135	burlywood
245	245	220	beige
245	222	179	wheat
244	164	96	sandy brown
244	164	96	SandyBrown
210	180	140	tan
210	105	30	chocolate
178	34	34	firebrick
165	42	42	brown
233	150	122	dark salmon
233	150	122	DarkSalmon
250	128	114	salmon
255	160	122	light salmon
255	160	122	LightSalmon
255	165	0	orange
255	140	0	dark orange
255	140	0	DarkOrange
255	127	80	coral
240	128	128	light coral
240	128	128	LightCoral
255	99	71	tomato
255	69	0	orange red
255	69	0	OrangeRed
255	0	0	red
255	105	180	hot pink
255	105	180	HotPink
255	20	147	deep pink
255	20	147	DeepPink
255	192	203	pink
255	182	193	light pink
255	182	193	LightPink
219	112	147	pale violet red
219	112	147	PaleVioletRed
176	48	96	maroon
199	21	133	medium violet red
199	21	133	MediumVioletRed
208	32	144	violet red
208	32	144	VioletRed
255	0	255	magenta
238	130	238	violet
221	160	221	plum
218	112	214	orchid
186	85	211	medium orchid
186	85	211	MediumOrchid
153	50	204	dark orchid
153	50	204	DarkOrchid
148	0	211	dark violet
148	0	211	DarkViolet
138	43	226	blue violet
138	43	226	BlueViolet
160	32	240	purple
147	112	219	medium purple
147	112	219	MediumPurple
216	191	216	thistle
255	250	250	snow1
238	233	233	snow2
205	201	201	snow3
139	137	137	snow4
255	245	238	seashell1
238	229	222	seashell2
205	197	191	seashell3
139	134	130	seashell4
255	239	219	AntiqueWhite1
238	223	204	AntiqueWhite2
205	192	176	AntiqueWhite3
139	131	120	AntiqueWhite4
255	228	196	bisque1
238	213	183	bisque2
205	183	158	bisque3
139	125	107	bisque4
255	218	185	PeachPuff1
238	203	173	PeachPuff2
205	175	149	PeachPuff3
139	119	101	PeachPuff4
255	222	173	NavajoWhite1
238	207	161	NavajoWhite2
205	179	139	NavajoWhite3
139	121	94	NavajoWhite4
255	250	205	LemonChiffon1
238	233	191	LemonChiffon2
205	201	165	LemonChiffon3
139	137	112	LemonChiffon4
255	248	220	cornsilk1
238	232	205	cornsilk2
205	200	177	cornsilk3
139	136	120	cornsilk4
255	255	240	ivory1
238	238	224	ivory2
205	205	193	ivory3
139	139	131	ivory4
240	255	240	honeydew1
224	238	224	honeydew2
193	205	193	honeydew3
131	139	131	honeydew4
255	240	245	LavenderBlush1
238	224	229	LavenderBlush2
205	193	197	LavenderBlush3
139	131	134	LavenderBlush4
255	228	225	MistyRose1
238	213	210	MistyRose2
205	183	181	MistyRose3
139	125	123	MistyRose4
240	255	255	azure1
224	238	238	azure2
193	205	205	azure3
131	139	139	azure4
131	111	255	SlateBlue1
122	103	238	SlateBlue2
105	89	205	SlateBlue3
71	60	139	SlateBlue4
72	118	255	RoyalBlue1
67	110	238	RoyalBlue2
58	95	205	RoyalBlue3
39	64	139	RoyalBlue4
0	0	255	blue1
0	0	238	blue2
0	0	205	blue3
0	0	139	blue4
30	144	255	DodgerBlue1
28	134	238	DodgerBlue2
24	116	205	DodgerBlue3
16	78	139	DodgerBlue4
99	184	255	SteelBlue1
92	172	238	SteelBlue2
79	148	205	SteelBlue3
54	100	139	SteelBlue4
0	191	255	DeepSkyBlue1
0	178	238	DeepSkyBlue2
0	154	205	DeepSkyBlue3
0	104	139	DeepSkyBlue4
135	206	255	SkyBlue1
126	192	238	SkyBlue2
108	166	205	SkyBlue3
74	112	139	SkyBlue4
176	226	255	LightSkyBlue1
164	211	238	LightSkyBlue2
141	182	205	LightSkyBlue3
96	123	139	LightSkyBlue4
198	226	255	SlateGray1
185	211	238	SlateGray2
159	182	205	SlateGray3
108	123	139	SlateGray4
202	225	255	LightSteelBlue1
188	210	238	LightSteelBlue2
162	181	205	LightSteelBlue3
110	123	139	LightSteelBlue4
191	239	255	LightBlue1
178	223	238	LightBlue2
154	192	205	LightBlue3
104	131	139	LightBlue4
224	255	255	LightCyan1
209	238	238	LightCyan2
180	205	205	LightCyan3
122	139	139	LightCyan4
187	255	255	PaleTurquoise1
174	238	238	PaleTurquoise2
150	205	205	PaleTurquoise3
102	139	139	PaleTurquoise4
152	245	255	CadetBlue1
142	229	238	CadetBlue2
122	197	205	CadetBlue3
83	134	139	CadetBlue4
0	245	255	turquoise1
0	229	238	turquoise2
0	197	205	turquoise3
0	134	139	turquoise4
0	255	255	cyan1
0	238	238	cyan2
0	205	205	cyan3
0	139	139	cyan4
151	255	255	DarkSlateGray1
141	238	238	DarkSlateGray2
121	205	205	DarkSlateGray3
82	139	139	DarkSlateGray4
127	255	212	aquamarine1
118	238	198	aquamarine2
102	205	170	aquamarine3
69	139	116	aquamarine4
193	255	193	DarkSeaGreen1
180	238	180	DarkSeaGreen2
155	205	155	DarkSeaGreen3
105	139	105	DarkSeaGreen4
84	255	159	SeaGreen1
78	238	148	SeaGreen2
67	205	128	SeaGreen3
46	139	87	SeaGreen4
154	255	154	PaleGreen1
144	238	144	PaleGreen2
124	205	124	PaleGreen3
84	139	84	PaleGreen4
0	255	127	SpringGreen1
0	238	118	SpringGreen2
0	205	102	SpringGreen3
0	139	69	SpringGreen4
0	255	0	green1
0	238	0	green2
0	205	0	green3
0	139	0	green4
127	255	0	chartreuse1
118	238	0	chartreuse2
102	205	0	chartreuse3
69	139	0	chartreuse4
192	255	62	OliveDrab1
179	238	58	OliveDrab2
154	205	50	OliveDrab3
105	139	34	OliveDrab4
202	255	112	DarkOliveGreen1
188	238	104	DarkOliveGreen2
162	205	90	DarkOliveGreen3
110	139	61	DarkOliveGreen4
255	246	143	khaki1
238	230	133	khaki2
205	198	115	khaki3
139	134	78	khaki4
255	236	139	LightGoldenrod1
238	220	130	LightGoldenrod2
205	190	112	LightGoldenrod3
139	129	76	LightGoldenrod4
255	255	224	LightYellow1
238	238	209	LightYellow2
205	205	180	LightYellow3
139	139	122	LightYellow4
255	255	0	yellow1
238	238	0	yellow2
205	205	0	yellow3
139	139	0	yellow4
255	215	0	gold1
238	201	0	gold2
205	173	0	gold3
139	117	0	gold4
255	193	37	goldenrod1
238	180	34	goldenrod2
205	155	29	goldenrod3
139	105	20	goldenrod4
255	185	15	DarkGoldenrod1
238	173	14	DarkGoldenrod2
205	149	12	DarkGoldenrod3
139	101	8	DarkGoldenrod4
255	193	193	RosyBrown1
238	180	180	RosyBrown2
205	155	155	RosyBrown3
139	105	105	RosyBrown4
255	106	106	IndianRed1
238	99	99	IndianRed2
205	85	85	IndianRed3
139	58	58	IndianRed4
255	130	71	sienna1
238	121	66	sienna2
205	104	57	sienna3
139	71	38	sienna4
255	211	155	burlywood1
238	197	145	burlywood2
205	170	125	burlywood3
139	115	85	burlywood4
255	231	186	wheat1
238	216	174	wheat2
205	186	150	wheat3
139	126	102	wheat4
255	165	79	tan1
238	154	73	tan2
205	133	63	tan3
139	90	43	tan4
255	127	36	chocolate1
238	118	33	chocolate2
205	102	29	chocolate3
139	69	19	chocolate4
255	48	48	firebrick1
238	44	44	firebrick2
205	38	38	firebrick3
139	26	26	firebrick4
255	64	64	brown1
238	59	59	brown2
205	51	51	brown3
139	35	35	brown4
255	140	105	salmon1
238	130	98	salmon2
205	112	84	salmon3
139	76	57	salmon4
255	160	122	LightSalmon1
238	149	114	LightSalmon2
205	129	98	LightSalmon3
139	87	66	LightSalmon4
255	165	0	orange1
238	154	0	orange2
205	133	0	orange3
139	90	0	orange4
255	127	0	DarkOrange1
238	118	0	DarkOrange2
205	102	0	DarkOrange3
139	69	0	DarkOrange4
255	114	86	coral1
238	106	80	coral2
205	91	69	coral3
139	62	47	coral4
255	99	71	tomato1
238	92	66	tomato2
205	79	57	tomato3
139	54	38	tomato4
255	69	0	OrangeRed1
238	64	0	OrangeRed2
205	55	0	OrangeRed3
139	37	0	OrangeRed4
255	0	0	red1
238	0	0	red2
205	0	0	red3
139	0	0	red4
255	20	147	DeepPink1
238	18	137	DeepPink2
205	16	118	DeepPink3
139	10	80	DeepPink4
255	110	180	HotPink1
238	106	167	HotPink2
205	96	144	HotPink3
139	58	98	HotPink4
255	181	197	pink1
238	169	184	pink2
205	145	158	pink3
139	99	108	pink4
255	174	185	LightPink1
238	162	173	LightPink2
205	140	149	LightPink3
139	95	101	LightPink4
255	130	171	PaleVioletRed1
238	121	159	PaleVioletRed2
205	104	137	PaleVioletRed3
139	71	93	PaleVioletRed4
255	52	179	maroon1
238	48	167	maroon2
205	41	144	maroon3
139	28	98	maroon4
255	62	150	VioletRed1
238	58	140	VioletRed2
205	50	120	VioletRed3
139	34	82	VioletRed4
255	0	255	magenta1
238	0	238	magenta2
205	0	205	magenta3
139	0	139	magenta4
255	131	250	orchid1
238	122	233	orchid2
205	105	201	orchid3
139	71	137	orchid4
255	187	255	plum1
238	174	238	plum2
205	150	205	plum3
139	102	139	plum4
224	102	255	MediumOrchid1
209	95	238	MediumOrchid2
180	82	205	MediumOrchid3
122	55	139	MediumOrchid4
191	62	255	DarkOrchid1
178	58	238	DarkOrchid2
154	50	205	DarkOrchid3
104	34	139	DarkOrchid4
155	48	255	purple1
145	44	238	purple2
125	38	205	purple3
85	26	139	purple4
171	130	255	MediumPurple1
159	121	238	MediumPurple2
137	104	205	MediumPurple3
93	71	139	MediumPurple4
255	225	255	thistle1
238	210	238	thistle2
205	181	205	thistle3
139	123	139	thistle4
0	0	0	gray0
0	0	0	grey0
3	3	3	gray1
3	3	3	grey1
5	5	5	gray2
5	5	5	grey2
8	8	8	gray3
8	8	8	grey3
10	10	10	gray4
10	10	10	grey4
13	13	13	gray5
13	13	13	grey5
15	15	15	gray6
15	15	15	grey6
18	18	18	gray7
18	18	18	grey7
20	20	20	gray8
20	20	20	grey8
23	23	23	gray9
23	23	23	grey9
26	26	26	gray10
26	26	26	grey10
28	28	28	gray11
28	28	28	grey11
31	31	31	gray12
31	31	31	grey12
33	33	33	gray13
33	33	33	grey13
36	36	36	gray14
36	36	36	grey14
38	38	38	gray15
38	38	38	grey15
41	41	41	gray16
41	41	41	grey16
43	43	43	gray17
43	43	43	grey17
46	46	46	gray18
46	46	46	grey18
48	48	48	gray19
48	48	48	grey19
51	51	51	gray20
51	51	51	grey20
54	54	54	gray21
54	54	54	grey21
56	56	56	gray22
56	56	56	grey22
59	59	59	gray23
59	59	59	grey23
61	61	61	gray24
61	61	61	grey24
64	64	64	gray25
64	64	64	grey25
66	66	66	gray26
66	66	66	grey26
69	69	69	gray27
69	69	69	grey27
71	71	71	gray28
71	71	71	grey28
74	74	74	gray29
74	74	74	grey29
77	77	77	gray30
77	77	77	grey30
79	79	79	gray31
79	79	79	grey31
82	82	82	gray32
82	82	82	grey32
84	84	84	gray33
84	84	84	grey33
87	87	87	gray34
87	87	87	grey34
89	89	89	gray35
89	89	89	grey35
92	92	92	gray36
92	92	92	grey36
94	94	94	gray37
94	94	94	grey37
97	97	97	gray38
97	97	97	grey38
99	99	99	gray39
99	99	99	grey39
102	102	102	gray40
102	102	102	grey40
105	105	105	gray41
105	105	105	grey41
107	107	107	gray42
107	107	107	grey42
110	110	110	gray43
110	110	110	grey43
112	112	112	gray44
112	112	112	grey44
115	115	115	gray45
115	115	115	grey45
117	117	117	gray46
117	117	117	grey46
120	120	120	gray47
120	120	120	grey47
122	122	122	gray48
122	122	122	grey48
125	125	125	gray49
125	125	125	grey49
127	127	127	gray50
127	127	127	grey50
130	130	130	gray51
130	130	130	grey51
133	133	133	gray52
133	133	133	grey52
135	135	135	gray53
135	135	135	grey53
138	138	138	gray54
138	138	138	grey54
140	140	140	gray55
140	140	140	grey55
143	143	143	gray56
143	143	143	grey56
145	145	145	gray57
145	145	145	grey57
148	148	148	gray58
148	148	148	grey58
150	150	150	gray59
150	150	150	grey59
153	153	153	gray60
153	153	153	grey60
156	156	156	gray61
156	156	156	grey61
158	158	158	gray62
158	158	158	grey62
161	161	161	gray63
161	161	161	grey63
163	163	163	gray64
163	163	163	grey64
166	166	166	gray65
166	166	166	grey65
168	168	168	gray66
168	168	168	grey66
171	171	171	gray67
171	171	171	grey67
173	173	173	gray68
173	173	173	grey68
176	176	176	gray69
176	176	176	grey69
179	179	179	gray70
179	179	179	grey70
181	181	181	gray71
181	181	181	grey71
184	184	184	gray72
184	184	184	grey72
186	186	186	gray73
186	186	186	grey73
189	189	189	gray74
189	189	189	grey74
191	191	191	gray75
191	191	191	grey75
194	194	194	gray76
194	194	194	grey76
196	196	196	gray77
196	196	196	grey77
199	199	199	gray78
199	199	199	grey78
201	201	201	gray79
201	201	201	grey79
204	204	204	gray80
204	204	204	grey80
207	207	207	gray81
207	207	207	grey81
209	209	209	gray82
209	209	209	grey82
212	212	212	gray83
212	212	212	grey83
214	214	214	gray84
214	214	214	grey84
217	217	217	gray85
217	217	217	grey85
219	219	219	gray86
219	219	219	grey86
222	222	222	gray87
222	222	222	grey87
224	224	224	gray88
224	224	224	grey88
227	227	227	gray89
227	227	227	grey89
229	229	229	gray90
229	229	229	grey90
232	232	232	gray91
232	232	232	grey91
235	235	235	gray92
235	235	235	grey92
237	237	237	gray93
237	237	237	grey93
240	240	240	gray94
240	240	240	grey94
242	242	242	gray95
242	242	242	grey95
245	245	245	gray96
245	245	245	grey96
247	247	247	gray97
247	247	247	grey97
250	250	250	gray98
250	250	250	grey98
252	252	252	gray99
252	252	252	grey99
255	255	255	gray100
255	255	255	grey100
169	169	169	dark grey
169	169	169	DarkGrey
169	169	169	dark gray
169	169	169	DarkGray
0	0	139	dark blue
0	0	139	DarkBlue
0	139	139	dark cyan
0	139	139	DarkCyan
139	0	139	dark magenta
139	0	139	DarkMagenta
139	0	0	dark red
139	0	0	DarkRed
144	238	144	light green
144	238	144	LightGreen
