# Supplementary material for: CGAT: a comparative genome analysis tool for visualizing alignments in the analysis of complex evolutionary changes between closely related genomes
Source: BMC Bioinformatics. 2006 Oct 24;7:472. doi: 10.1186/1471-2105-7-472 (PMC1643837; doi:10.1186/1471-2105-7-472)
Supplement: Additional File 1 — Program source code. The source code of CGAT. The latest version can be found on the web site . [file 1471-2105-7-472-S1.tgz › CGAT/client/src/cgat/CVS/Entries]

/AddListElmCommand.java/1.2/Mon May 15 08:33:13 2006//
/AlignSeq.java/1.3/Fri Jul 21 07:33:07 2006//
/AlignTableCellRenderer.java/1.1/Mon May 15 08:33:13 2006//
/Alignment.java/1.5/Fri Jun  2 02:24:37 2006//
/AlignmentFilter.java/1.3/Tue Jun 27 04:11:43 2006//
/AlignmentListFilter.java/1.6/Tue Jun 27 09:29:28 2006//
/AlignmentListSelection.java/1.2/Mon May 15 08:33:14 2006//
/AlignmentListTableModel.java/1.2/Mon May 15 08:33:14 2006//
/AlignmentSegment.java/1.3/Wed May 24 07:27:54 2006//
/AlignmentSequence.java/1.8/Wed May 24 07:27:54 2006//
/AlignmentViewerApplet.java/1.3/Wed May 24 07:27:54 2006//
/AssembleGuiParts.java/1.6/Tue Jun 20 00:52:01 2006//
/BaseButton.java/1.2/Mon May 15 08:33:14 2006//
/BaseCanvas.java/1.2/Mon May 15 08:33:14 2006//
/BaseDialog.java/1.1.1.1/Wed Oct 30 09:35:54 2002//
/BaseDraw.java/1.4/Tue Jun 20 00:52:01 2006//
/BaseFile.java/1.3/Wed May 24 07:27:54 2006//
/BaseFilterDialog.java/1.6/Fri Jul 21 07:33:07 2006//
/BaseFrame.java/1.2/Mon May 15 08:33:14 2006//
/BaseIcon.java/1.2/Mon May 15 08:33:14 2006//
/BaseLabel.java/1.2/Mon May 15 08:33:14 2006//
/BaseMessageDialog.java/1.2/Mon May 15 08:33:14 2006//
/BaseProps.java/1.4/Fri Jun  2 02:24:37 2006//
/BaseRegion.java/1.2/Mon May 15 08:33:14 2006//
/BaseTable.java/1.2/Mon May 15 08:33:14 2006//
/BaseTableModel.java/1.4/Tue Jun 27 09:29:28 2006//
/BaseViewer.java/1.2/Mon May 15 08:33:14 2006//
/BrowsFileList.java/1.2/Mon May 15 08:33:14 2006//
/BrowsGeneInfoCommand.java/1.4/Fri Jun  2 02:24:37 2006//
/BusyFlag.java/1.2/Mon May 15 08:33:14 2006//
/ButtonAcceleration.java/1.2/Mon May 15 08:33:14 2006//
/CgatThread.java/1.1/Mon May 15 08:33:14 2006//
/ChangeAlignmentColorCommand.java/1.1/Mon May 15 08:33:14 2006//
/ChangeCgatColorCommand.java/1.1/Mon May 15 08:33:14 2006//
/ClearFilterStaCommand.java/1.2/Mon May 15 08:33:14 2006//
/ColorArrangement.java/1.1/Mon May 15 08:33:14 2006//
/ColorAssign.java/1.2/Mon May 15 08:33:14 2006//
/ColorTabEnt.java/1.2/Mon May 15 08:33:14 2006//
/ColoredTableCellRenderer.java/1.2/Mon May 15 08:33:14 2006//
/ConnectServerCommand.java/1.2/Tue Jun 20 00:52:01 2006//
/ConnectServerDialog.java/1.2/Tue Jun 20 00:52:01 2006//
/DataLoader.java/1.2/Mon May 15 08:33:14 2006//
/Dbg.java/1.2/Mon May 15 08:33:14 2006//
/DirButton.java/1.2/Mon May 15 08:33:14 2006//
/DirButtonCommand.java/1.2/Mon May 15 08:33:14 2006//
/DirInfo.java/1.2/Mon May 15 08:33:14 2006//
/DirInfoList.java/1.2/Mon May 15 08:33:15 2006//
/DiskFile.java/1.2/Mon May 15 08:33:15 2006//
/DispAlignSequence.java/1.2/Mon May 15 08:33:15 2006//
/DispAlignmentList.java/1.2/Mon May 15 08:33:15 2006//
/DispAlignmentListCommand.java/1.3/Fri Jun  2 02:24:37 2006//
/DispAlignmentSequenceCommand.java/1.2/Mon May 15 08:33:15 2006//
/DispRawSequence.java/1.2/Mon May 15 08:33:15 2006//
/DispRawSequenceCommand.java/1.3/Fri Jun  2 02:24:37 2006//
/DispRawSequencePairCommand.java/1.2/Mon May 15 08:33:15 2006//
/DispReAlignmentSequenceCommand.java/1.1/Mon May 15 08:33:15 2006//
/DispSegmentDataTable.java/1.9/Fri Jul 21 10:57:17 2006//
/DotPlot.java/1.7/Fri Jul 21 07:33:07 2006//
/DotPlotRegionInfo.java/1.2/Mon May 15 08:33:15 2006//
/DotPlotSet.java/1.1.1.1/Wed Oct 30 09:35:55 2002//
/DotPlotZoomDownCommand.java/1.2/Mon May 15 08:33:15 2006//
/DotPlotZoomTarget.java/1.2/Mon May 15 08:33:15 2006//
/DotPlotZoomUpCommand.java/1.2/Mon May 15 08:33:15 2006//
/DrawAlignmentCgat.java/1.5/Tue Jun  6 09:20:41 2006//
/DrawAlignmentSet.java/1.7/Fri Jun 30 08:29:57 2006//
/DrawDotplot.java/1.1.1.1/Wed Oct 30 09:35:55 2002//
/DrawRegion.java/1.10/Fri Jun 30 08:29:57 2006//
/DrawRegionCgat.java/1.7/Fri Jun 30 08:29:57 2006//
/DrawRegionSet.java/1.7/Fri Jun 30 08:29:57 2006//
/DrawScale.java/1.3/Fri Jul 21 07:33:07 2006//
/DrawString.java/1.3/Wed May 24 07:27:54 2006//
/DrawStringPosition.java/1.3/Mon May 15 08:33:15 2006//
/DrawingModeListener.java/1.2/Mon May 15 08:33:15 2006//
/DrawingSet.java/1.9/Thu Jul 20 07:48:03 2006//
/DynamicProgramming.java/1.4/Wed May 24 07:27:55 2006//
/DynamicSearchBaseDialog.java/1.2/Mon May 15 08:33:15 2006//
/DynamicSearchCommand.java/1.7/Fri Jun  2 02:24:37 2006//
/EditPropValueCommand.java/1.2/Mon May 15 08:33:15 2006//
/ExecBrowser.java/1.3/Mon May 15 08:33:15 2006//
/ExecReAlignmentSequence.java/1.1/Mon May 15 08:33:15 2006//
/ExecReAlignmentSequenceCommand.java/1.1/Mon May 15 08:33:15 2006//
/ExitCommand.java/1.2/Mon May 15 08:33:15 2006//
/GenomeSequence.java/1.6/Fri Jun  2 02:24:37 2006//
/GuiComposition.java/1.3/Wed May 24 07:27:55 2006//
/GuiElement.java/1.2/Mon May 15 08:33:15 2006//
/InfoGeneAttr.java/1.3/Wed Jun 14 06:22:49 2006//
/InfoSegmentsDialog.java/1.2/Mon May 15 08:33:16 2006//
/InputRegionCommand.java/1.2/Mon May 15 08:33:16 2006//
/LabelMultiLine.java/1.3/Fri Jun  2 02:24:38 2006//
/MarkEnt.java/1.3/Fri Jun  2 02:24:38 2006//
/MarkEntList.java/1.2/Mon May 15 08:33:16 2006//
/MbgdData.java/1.4/Tue Jun 20 00:52:01 2006//
/MessageWindow.java/1.3/Fri Jun  2 02:24:38 2006//
/MyFont.java/1.2/Mon May 15 08:33:16 2006//
/Nop.java/1.2/Mon May 15 08:33:16 2006//
/NumericField.java/1.2/Mon May 15 08:33:16 2006//
/OpenPropsCommand.java/1.2/Mon May 15 08:33:16 2006//
/PanelPrintable.java/1.2/Fri Jul 21 07:33:07 2006//
/PrintPageCommand.java/1.5/Fri Jul 21 07:33:07 2006//
/PrintTextWindow.java/1.2/Mon May 15 08:33:16 2006//
/ProceedDialog.java/1.3/Fri Jun  2 02:24:38 2006//
/PropList.java/1.2/Mon May 15 08:33:16 2006//
/PropertiesCommand.java/1.2/Tue Jun 20 00:52:01 2006//
/Props.java/1.2/Mon May 15 08:33:16 2006//
/PropsPanel.java/1.2/Mon May 15 08:33:16 2006//
/RegionColor.java/1.2/Mon May 15 08:33:16 2006//
/RegionColorList.java/1.2/Mon May 15 08:33:16 2006//
/RegionInfo.java/1.3/Wed May 24 07:27:55 2006//
/RegionInfoListTableModel.java/1.2/Mon May 15 08:33:16 2006//
/RegionListSelection.java/1.2/Mon May 15 08:33:16 2006//
/RegionListTableModel.java/1.2/Mon May 15 08:33:16 2006//
/RegionPopup.java/1.2/Mon May 15 08:33:16 2006//
/RegionPopupCommand.java/1.2/Mon May 15 08:33:16 2006//
/RegionPos.java/1.2/Mon May 15 08:33:16 2006//
/RegionText.java/1.2/Mon May 15 08:33:16 2006//
/RotateButton.java/1.1/Mon May 15 08:33:16 2006//
/SearchOrfCommand.java/1.5/Tue Jul 18 11:00:37 2006//
/SearchOrfList.java/1.5/Fri Jul 21 10:06:34 2006//
/SearchOrfResFrame.java/1.2/Mon May 15 08:33:16 2006//
/SearchResults.java/1.2/Mon May 15 08:33:16 2006//
/SegmentFilter.java/1.4/Tue Jun 20 00:52:01 2006//
/SegmentFilterDialog.java/1.9/Fri Jun 30 08:29:57 2006//
/SegmentPos.java/1.3/Wed May 24 07:27:55 2006//
/SelectAlignmentMode.java/1.2/Mon May 15 08:33:16 2006//
/SelectFileCommand.java/1.3/Fri Jun  2 02:24:38 2006//
/SelectPropItem.java/1.2/Mon May 15 08:33:16 2006//
/SelectSegment.java/1.3/Fri Jun 30 08:29:57 2006//
/SelectSegmentAction.java/1.3/Fri Jun 30 08:29:57 2006//
/SelectSegmentInfo.java/1.6/Thu Jul 20 07:48:03 2006//
/SelectSpecPairCommand.java/1.4/Tue Jun 27 09:29:28 2006//
/SelectedAlignment.java/1.2/Mon May 15 08:33:17 2006//
/SortTableCommand.java/1.2/Mon May 15 08:33:17 2006//
/Test.java/1.4/Mon May 15 08:33:17 2006//
/UrlFile.java/1.3/Wed May 24 07:27:55 2006//
/ViewLeftCommand.java/1.2/Mon May 15 08:33:17 2006//
/ViewPositionCommand.java/1.2/Mon May 15 08:33:17 2006//
/ViewRightCommand.java/1.2/Mon May 15 08:33:17 2006//
/ViewWindow.java/1.6/Fri May 26 06:22:50 2006//
/ViewWindowDotPlot.java/1.3/Mon May 15 08:33:17 2006//
/ViewWindowRegion.java/1.5/Tue Jun 27 09:29:28 2006//
/ViewZoomDownCommand.java/1.2/Mon May 15 08:33:17 2006//
/ViewZoomUpCommand.java/1.2/Mon May 15 08:33:17 2006//
/ZoomLevel.java/1.2/Mon May 15 08:33:17 2006//
D/seq////
/AlignmentFilterDialog.java/1.9/Tue Oct 10 16:28:44 2006//
/AlignmentList.java/1.12/Tue Oct 10 16:28:44 2006//
/AlignmentViewer.java/1.9/Tue Oct 10 16:28:44 2006//
/AlignmentViewerFrame.java/1.19/Tue Oct 10 16:28:44 2006//
/AlignmentViewerMbgd.java/1.2/Wed Oct  4 01:01:05 2006//
/ChromosomeInfo.java/1.4/Tue Oct 10 16:28:44 2006//
/ColorTab.java/1.7/Tue Oct 10 16:28:44 2006//
/DrawAlignment.java/1.11/Tue Oct 10 16:28:44 2006//
/GeneAttr.java/1.6/Tue Oct 10 16:28:44 2006//
/InfoSegments.java/1.3/Tue Oct 10 16:28:44 2006//
/PropertyDialog.java/1.12/Tue Oct 10 16:28:44 2006//
/RGB.java/1.4/Tue Oct 10 16:28:44 2006//
/RegionInfoList.java/1.10/Tue Oct 10 16:28:44 2006//
/SelectSpecPairDialog.java/1.10/Tue Oct 10 16:28:44 2006//
/AlignmentFilterCommand.java/1.7/Thu Oct 12 03:10:48 2006//
/SegmentFilterCommand.java/1.8/Thu Oct 12 03:10:48 2006//
/MbgdDataMng.java/1.18/Mon Oct 23 16:24:47 2006//
