# Supplementary material for: CGAT: a comparative genome analysis tool for visualizing alignments in the analysis of complex evolutionary changes between closely related genomes
Source: BMC Bioinformatics. 2006 Oct 24;7:472. doi: 10.1186/1471-2105-7-472 (PMC1643837; doi:10.1186/1471-2105-7-472)
Supplement: Additional File 1 — Program source code. The source code of CGAT. The latest version can be found on the web site . [file 1471-2105-7-472-S1.tgz › CGAT/client/src/cgat/AlignTableCellRenderer.java]

package cgat;

/**
 * ¥¿¥¤¥È¥ë:  cgat
 * @version 1.0
 */

import java.awt.*;
import javax.swing.*;
import javax.swing.table.*;

public class AlignTableCellRenderer extends DefaultTableCellRenderer {
    protected int alignMode = SwingConstants.LEFT;

    public AlignTableCellRenderer(int m) {
        super();
        setAlignMode(m);
    }

    public void setAlignMode(int m) {
        alignMode = m;
    }

    public Component getTableCellRendererComponent(JTable tab,
                                                   Object val,
                                                   boolean isSelected,
                                                   boolean hasFocus,
                                                   int row,
                                                   int col) {
        super.getTableCellRendererComponent(tab, val,isSelected, hasFocus, row, col);


        //
        setHorizontalAlignment(alignMode);
        return this;
    }
}
