# Supplementary material for: CGAT: a comparative genome analysis tool for visualizing alignments in the analysis of complex evolutionary changes between closely related genomes
Source: BMC Bioinformatics. 2006 Oct 24;7:472. doi: 10.1186/1471-2105-7-472 (PMC1643837; doi:10.1186/1471-2105-7-472)
Supplement: Additional File 1 — Program source code. The source code of CGAT. The latest version can be found on the web site . [file 1471-2105-7-472-S1.tgz › CGAT/client/src/cgat/AlignmentListSelection.java]

/**
 * ¥¿¥¤¥È¥ë:     cgat<p>
 * @version 1.0
 */
package cgat;

import javax.swing.*;
import java.awt.event.*;

///////////////////////////////////////////////////////////////////////////////
//
public class AlignmentListSelection implements MouseListener {
    private ViewWindow viewWin;

    ///////////////////////////////////////////////////////////////////////////
    //
    public AlignmentListSelection(ViewWindow vWin) {
        viewWin = vWin;
    }

    ///////////////////////////////////////////////////////////////////////////
    //
    public void mouseReleased(MouseEvent e) {
    }

    ///////////////////////////////////////////////////////////////////////////
    //
    public void mousePressed(MouseEvent e) {
    }

    ///////////////////////////////////////////////////////////////////////////
    //
    public void mouseExited(MouseEvent e) {
    }

    ///////////////////////////////////////////////////////////////////////////
    //
    public void mouseEntered(MouseEvent e) {
    }

    ///////////////////////////////////////////////////////////////////////////
    // ¥¯¥ê¥Ã¥¯»þ¤Î½èÍý
    //
    // Ãí°Õ»ö¹à
    //   ¥À¥Ö¥ë¥¯¥ê¥Ã¥¯¤·¤¿¾ì¹ç¡¢¹ç·×£²²ó¤â¸Æ¤Ó½Ð¤µ¤ì¤ë¡£
    //     ¥À¥Ö¥ë¥¯¥ê¥Ã¥¯¤Î£±²óÌÜ¤Î¥¯¥ê¥Ã¥¯¤Ç¤â¤³¤Î¥á¥½¥Ã¥É¤¬¸Æ¤Ó½Ð¤µ¤ì¤ë¤¿¤á¡£
    //   ¥È¥ê¥×¥ë¥¯¥ê¥Ã¥¯¤·¤¿¾ì¹ç¡¢¹ç·×£³²ó¤â¸Æ¤Ó½Ð¤µ¤ì¤ë¡£
    //
    //   mouseClicked() ¤Ê¤Î¤À¤«¤éÅö¤¿¤êÁ°¤Î¤³¤È¤«¤â¤·¤ì¤Ê¤¤¤¬¡¢
    //   ¥À¥Ö¥ë¥¯¥ê¥Ã¥¯¤µ¤ì¤¿¾ì¹ç¤Î¤ß½èÍý¤·¤¿¤¤¤È¤­¤Ï¡¢¤É¤Î¤è¤¦¤Ë¤¹¤ì¤ÐÎÉ¤¤¤Î¤«¤Ê¡©
    //   (¥·¥ó¥°¥ë¥¯¥ê¥Ã¥¯¤ä¥È¥ê¥×¥ë¥¯¥ê¥Ã¥¯¤Ï½èÍý¤·¤Ê¤¤)
    public void mouseClicked(MouseEvent e) {
        JTable table = (JTable)e.getSource();
        int row = table.getSelectedRow();
        int col = table.getSelectedColumn();

        int from1 = 1;
        int to1   = 1;
        int from2 = 1;
        int to2   = 1;
        for(int i = 0; i < table.getColumnCount(); i++) {
            // from1 ¤ò¼èÆÀ
            if (table.getColumnName(i).equalsIgnoreCase(DispAlignmentList.TAB_ITEM_FROM1)) {
                from1 = ((Integer)table.getValueAt(row, i)).intValue();
            }
            // to1 ¤ò¼èÆÀ
            if (table.getColumnName(i).equalsIgnoreCase(DispAlignmentList.TAB_ITEM_TO1)) {
                to1 = ((Integer)table.getValueAt(row, i)).intValue();
            }
            // from2 ¤ò¼èÆÀ
            if (table.getColumnName(i).equalsIgnoreCase(DispAlignmentList.TAB_ITEM_FROM2)) {
                from2 = ((Integer)table.getValueAt(row, i)).intValue();
            }
            // to2 ¤ò¼èÆÀ
            if (table.getColumnName(i).equalsIgnoreCase(DispAlignmentList.TAB_ITEM_TO2)) {
                to2 = ((Integer)table.getValueAt(row, i)).intValue();
            }
        }


        // ¥¯¥ê¥Ã¥¯¤·¤¿°ÌÃÖ¤òÃæ¿´¤Ë region ¤òÉ½¼¨¤¹¤ë
        viewWin.viewPos((from1 + to1) / 2, (from2 + to2) / 2);
    }

}
