# Supplementary material for: CGAT: a comparative genome analysis tool for visualizing alignments in the analysis of complex evolutionary changes between closely related genomes
Source: BMC Bioinformatics. 2006 Oct 24;7:472. doi: 10.1186/1471-2105-7-472 (PMC1643837; doi:10.1186/1471-2105-7-472)
Supplement: Additional File 1 — Program source code. The source code of CGAT. The latest version can be found on the web site . [file 1471-2105-7-472-S1.tgz › CGAT/client/src/cgat/AlignmentViewerApplet.java]

/**
 * ¥¿¥¤¥È¥ë:     cgat<p>
 * @version 1.0
 */
package cgat;

import java.awt.*;
import java.awt.event.*;
import java.applet.*;
import javax.swing.*;

///////////////////////////////////////////////////////////////////////////////
//
public class AlignmentViewerApplet extends Applet {
    static AlignmentViewer alignViewer = null;
    boolean isStandalone = false;
    String limitVer = "1.2";

    ///////////////////////////////////////////////////////////////////////////
    //°ú¿ôÃÍ¤Î¼èÆÀ
    public String getParameter(String key, String def) {
        return isStandalone ? System.getProperty(key, def) :
            (getParameter(key) != null ? getParameter(key) : def);
    }

    ///////////////////////////////////////////////////////////////////////////
    //¥¢¥×¥ì¥Ã¥È¤Î¹½ÃÛ
    public AlignmentViewerApplet() {
        super();
    }

    ///////////////////////////////////////////////////////////////////////////
    //¥¢¥×¥ì¥Ã¥È¤Î½é´ü²½
    public void init() {
        super.init();
    }

    ///////////////////////////////////////////////////////////////////////////
    //¥¢¥×¥ì¥Ã¥È³«»Ï
    public void start() {
        try {
            startAlignmentViewer();
        }
        catch(Exception e) {
            e.printStackTrace();
        }
    }

    ///////////////////////////////////////////////////////////////////////////
    //
    public void stop() {
        super.stop();
    }

    ///////////////////////////////////////////////////////////////////////////
    //
    public void destroy() {
        alignViewer.closeFrame();
        alignViewer = null;
        super.destroy();
    }

    ///////////////////////////////////////////////////////////////////////////
    //
    public void startAlignmentViewer() {
        if (alignViewer != null) {
            return;
        }

        // ¼Â¹Ô´Ä¶­¤Î¥Á¥§¥Ã¥¯
        if (versionCheck(limitVer)) {
            String args[] = new String[32];
            int i = 0;

            int width  = Integer.valueOf(getParameter("width")).intValue();
            int height = Integer.valueOf(getParameter("height")).intValue();

            Dbg.println(3, "DocBase : "+getDocumentBase().toString());
            Dbg.println(3, "CodBase : "+getCodeBase().toString());
            MbgdDataMng mbgdDataMng = MbgdDataMng.Instance();
            mbgdDataMng.setBase(getDocumentBase().toString(),
                                getCodeBase().toString());
            mbgdDataMng.loadProperties();

            args[i++] = "-applet";
            args[i++] = getCodeBase().toString();
            args[i++] = "-width";
            args[i++] = getParameter("FRAMEWIDTH");
            args[i++] = "-height";
            args[i++] = getParameter("FRAMEHEIGHT");
            String basePath = getParameter("BASEPATH");
            if (basePath != null) {
              args[i++] = "-basepath";
              args[i++] = basePath;
            }

            // ¥Ð¡¼¥¸¥ç¥ó¥Á¥§¥Ã¥¯OK ---> ½èÍý¼Â¹Ô
            setSize(new Dimension(width, height));      // ¥Ö¥é¥¦¥¶Æâ¤Î window ¥µ¥¤¥º


            //
            alignViewer = new AlignmentViewer(args, this);
            alignViewer.setVisible(true);
        }
    }

    ///////////////////////////////////////////////////////////////////////////
    //¥¢¥×¥ì¥Ã¥È¤Î¾ðÊó¼èÆÀ
    public String getAppletInfo() {
        return "Applet Information";
    }

    ///////////////////////////////////////////////////////////////////////////
    //°ú¿ô¾ðÊó¤Î¼èÆÀ
    public String[][] getParameterInfo() {
        return null;
    }

    ///////////////////////////////////////////////////////////////////////////
    //¥ë¥Ã¥¯¡õ¥Õ¥£¡¼¥ë¤ÎÀßÄê
    static {
        try {
        }
        catch(Exception e) {
        }
    }

    ///////////////////////////////////////////////////////////////////////////
    //
    public boolean versionCheck(String ver) {
        String key = "java.version";
        if (System.getProperty(key).compareTo(ver) < 0) {
            // »ØÄê¥Ð¡¼¥¸¥ç¥ó¤ËËþ¤¿¤Ê¤¤
            return(false);
        }
        else {
            // »ØÄê¥Ð¡¼¥¸¥ç¥ó°Ê¾å¤Ç¤¢¤ë
            return(true);
        }
    }
}
