# Supplementary material for: CGAT: a comparative genome analysis tool for visualizing alignments in the analysis of complex evolutionary changes between closely related genomes
Source: BMC Bioinformatics. 2006 Oct 24;7:472. doi: 10.1186/1471-2105-7-472 (PMC1643837; doi:10.1186/1471-2105-7-472)
Supplement: Additional File 1 — Program source code. The source code of CGAT. The latest version can be found on the web site . [file 1471-2105-7-472-S1.tgz › CGAT/client/src/cgat/BaseDialog.java]

package cgat;

import java.awt.*;
import java.awt.event.*;
import javax.swing.*;
import java.util.*;

///////////////////////////////////////////////////////////////////////////////
// ¥À¥¤¥¢¥í¥°
public class BaseDialog extends JDialog {
    protected Container pane;

    ///////////////////////////////////////////////////////////////////////////
    //¥Õ¥ì¡¼¥à¤Î¹½ÃÛ
    public BaseDialog(JFrame f, boolean m, int width, int height, String title) {
        super(f, m);
        this.setSize(new Dimension(width, height));
        this.setTitle(title);
    }
}
