# Supplementary material for: CGAT: a comparative genome analysis tool for visualizing alignments in the analysis of complex evolutionary changes between closely related genomes
Source: BMC Bioinformatics. 2006 Oct 24;7:472. doi: 10.1186/1471-2105-7-472 (PMC1643837; doi:10.1186/1471-2105-7-472)
Supplement: Additional File 1 — Program source code. The source code of CGAT. The latest version can be found on the web site . [file 1471-2105-7-472-S1.tgz › CGAT/client/src/cgat/BaseFile.java]

/**
 * ¥¿¥¤¥È¥ë:     cgat<p>
 * @version 1.0
 */
package cgat;

import java.io.*;

///////////////////////////////////////////////////////////////////////////////
// ¥Æ¥­¥¹¥ÈÆþÎÏ¤ÎÃê¾Ý¥¯¥é¥¹
//     ¤³¤Î¥¯¥é¥¹¤ò·Ñ¾µ¤·¤Æ¤¤¤ë¥¯¥é¥¹
//         DiskFile
//         UrlFile
public class BaseFile {
    BufferedReader br;

    ///////////////////////////////////////////////////////////////////////////
    //
    public BaseFile() {
    }

    ///////////////////////////////////////////////////////////////////////////
    //
    public BaseFile(BufferedReader r) {
        br = r;
    }

    ///////////////////////////////////////////////////////////////////////////
    //
    public String readLine() {
        try {
            return(br.readLine());
        }
        catch (Exception e) {
            return("");
        }
    }
}
