# Supplementary material for: CGAT: a comparative genome analysis tool for visualizing alignments in the analysis of complex evolutionary changes between closely related genomes
Source: BMC Bioinformatics. 2006 Oct 24;7:472. doi: 10.1186/1471-2105-7-472 (PMC1643837; doi:10.1186/1471-2105-7-472)
Supplement: Additional File 1 — Program source code. The source code of CGAT. The latest version can be found on the web site . [file 1471-2105-7-472-S1.tgz › CGAT/client/src/cgat/BaseFrame.java]

/**
 * ¥¿¥¤¥È¥ë:     cgat<p>
 * @version 1.0
 */
package cgat;

import java.awt.*;
import java.awt.event.*;
import javax.swing.*;
import java.util.*;

///////////////////////////////////////////////////////////////////////////////
//
public class BaseFrame extends JFrame {
    protected JMenuBar menuBar;
    protected JMenu menu=null;
    protected JToolBar toolBar;
    protected Container pane;

    ///////////////////////////////////////////////////////////////////////////
    //
    public BaseFrame() {
        super();
        try {
            pane = getContentPane();
        }
        catch(Exception e) {
            e.printStackTrace();
        }
    }

    ///////////////////////////////////////////////////////////////////////////
    //
    public BaseFrame(int width, int height) {
        super();

        // ¥¦¥£¥ó¥É¥¦¡ÖÊÄ¤¸¤ë¡×¥¤¥Ù¥ó¥È¤òµö²Ä
        enableEvents(AWTEvent.WINDOW_EVENT_MASK);
        try {
            setSize(new Dimension(width, height));

            pane = getContentPane();
        }
        catch(Exception e) {
            e.printStackTrace();
        }
    }

    ///////////////////////////////////////////////////////////////////////////
    //¥¦¥£¥ó¥É¥¦¤¬ÊÄ¤¸¤é¤ì¤¿¤È¤­¤Ë½ªÎ»¤¹¤ë¤è¤¦¤Ë¥ª¡¼¥Ð¡¼¥é¥¤¥É
    protected void processWindowEvent(WindowEvent e) {
        super.processWindowEvent(e);
        if (e.getID() == WindowEvent.WINDOW_CLOSING) {
            try {
                System.exit(0);
            }
            catch (Exception nop) {
                // ¥¢¥×¥ì¥Ã¥È¤Î¾ì¹ç¡¢Îã³°¤¬È¯À¸¤¹¤ë
                // ¤·¤«¤·¡¢exit ¤ÎÎã³°¤Ê¤Î¤ÇÌµ»ë¤¹¤ë
            }
        }
    }
}
