# Supplementary material for: CGAT: a comparative genome analysis tool for visualizing alignments in the analysis of complex evolutionary changes between closely related genomes
Source: BMC Bioinformatics. 2006 Oct 24;7:472. doi: 10.1186/1471-2105-7-472 (PMC1643837; doi:10.1186/1471-2105-7-472)
Supplement: Additional File 1 — Program source code. The source code of CGAT. The latest version can be found on the web site . [file 1471-2105-7-472-S1.tgz › CGAT/client/src/cgat/BaseIcon.java]

/**
 * ¥¿¥¤¥È¥ë:     cgat<p>
 * @version 1.0
 */
package cgat;

import java.awt.*;
import javax.swing.*;

public class BaseIcon implements Icon {
    static final int width  = 16;
    static final int height = 16;
    Color color;

    public BaseIcon() {
        color = Color.red;
    }
    public BaseIcon(Color c) {
        color = c;
    }
    public void paintIcon(Component c, Graphics g, int x, int y) {
        g.setColor(this.color);
        g.fillOval(x, y, width, height);
    }
    public int getIconWidth() {
        return(width);
    }
    public int getIconHeight() {
        return(height);
    }
}
