# Supplementary material for: CGAT: a comparative genome analysis tool for visualizing alignments in the analysis of complex evolutionary changes between closely related genomes
Source: BMC Bioinformatics. 2006 Oct 24;7:472. doi: 10.1186/1471-2105-7-472 (PMC1643837; doi:10.1186/1471-2105-7-472)
Supplement: Additional File 1 — Program source code. The source code of CGAT. The latest version can be found on the web site . [file 1471-2105-7-472-S1.tgz › CGAT/client/src/cgat/BaseTable.java]

/**
 * ¥¿¥¤¥È¥ë:     cgat<p>
 * @version 1.0
 */
package cgat;

import java.awt.event.*;
import javax.swing.*;
import javax.swing.table.*;
import java.util.*;

///////////////////////////////////////////////////////////////////////////////
//
public class BaseTable extends JTable{

    ///////////////////////////////////////////////////////////////////////////
    //
    public BaseTable() {
        super();
    }

    ///////////////////////////////////////////////////////////////////////////
    //
    public BaseTable(int numRows, int numColumns) {
        super(numRows, numColumns);
    }

    ///////////////////////////////////////////////////////////////////////////
    //
    public BaseTable(Object[][] rowData, Object[] columnNames) {
        super(rowData, columnNames);
    }

    ///////////////////////////////////////////////////////////////////////////
    //
    public BaseTable(TableModel dm) {
        super(dm);
    }

    ///////////////////////////////////////////////////////////////////////////
    //
    public BaseTable(TableModel dm, TableColumnModel cm) {
        super(dm, cm);
    }

    ///////////////////////////////////////////////////////////////////////////
    //
    public BaseTable(TableModel dm, TableColumnModel cm, ListSelectionModel sm) {
        super(dm, cm, sm);
    }

    ///////////////////////////////////////////////////////////////////////////
    //
    public BaseTable(Vector rowData, Vector columnNames) {
        super(rowData, columnNames);
    }


}
