# Supplementary material for: CGAT: a comparative genome analysis tool for visualizing alignments in the analysis of complex evolutionary changes between closely related genomes
Source: BMC Bioinformatics. 2006 Oct 24;7:472. doi: 10.1186/1471-2105-7-472 (PMC1643837; doi:10.1186/1471-2105-7-472)
Supplement: Additional File 1 — Program source code. The source code of CGAT. The latest version can be found on the web site . [file 1471-2105-7-472-S1.tgz › CGAT/client/src/cgat/BrowsFileList.java]

package cgat;

/**
 * ¥¿¥¤¥È¥ë:  cgat
 * @version 1.0
 */

import javax.swing.*;
import java.awt.event.*;

///////////////////////////////////////////////////////////////////////////////
//
public class BrowsFileList implements ActionListener {
    JTextField textField;

    ///////////////////////////////////////////////////////////////////////////
    //
    public BrowsFileList(JTextField tf) {
        textField = tf;
    }

    ///////////////////////////////////////////////////////////////////////////
    //
    public void actionPerformed(ActionEvent e) {
        JFileChooser fileChooser = new JFileChooser();
        int ret = fileChooser.showDialog(null, "Select");
        if (ret == JFileChooser.APPROVE_OPTION) {
            textField.setText(fileChooser.getSelectedFile().getAbsolutePath());
        }
    }


}
