# Supplementary material for: CGAT: a comparative genome analysis tool for visualizing alignments in the analysis of complex evolutionary changes between closely related genomes
Source: BMC Bioinformatics. 2006 Oct 24;7:472. doi: 10.1186/1471-2105-7-472 (PMC1643837; doi:10.1186/1471-2105-7-472)
Supplement: Additional File 1 — Program source code. The source code of CGAT. The latest version can be found on the web site . [file 1471-2105-7-472-S1.tgz › CGAT/client/src/cgat/BusyFlag.java]

package cgat;

/**
 * ¥¿¥¤¥È¥ë:  cgat
 * @version 1.0
 */

///////////////////////////////////////////////////////////////////////////////
//
public class BusyFlag {
    private Thread busyflag = null;
    private int busycount = 0;

    ///////////////////////////////////////////////////////////////////////////
    //
    public BusyFlag() {
    }

    ///////////////////////////////////////////////////////////////////////////
    //
    public synchronized void getBusyFlag() {
        while(tryGetBusyFlag() == false) {
            try {
                wait();
            }
            catch (Exception e) {
            }
        }
    }

    ///////////////////////////////////////////////////////////////////////////
    //
    public synchronized boolean tryGetBusyFlag() {
        if (busyflag == null) {
            busyflag = Thread.currentThread();
            busycount = 1;
            return(true);
        }
        if (busyflag == Thread.currentThread()) {
            busycount++;
            return(true);
        }
        return(false);
    }

    ///////////////////////////////////////////////////////////////////////////
    //
    public synchronized void freeBusyFlag() {
        if (getBusyFlagOwner() == Thread.currentThread()) {
            busycount--;
            if (busycount == 0) {
                busyflag = null;
                notify();
            }
        }
    }

    ///////////////////////////////////////////////////////////////////////////
    //
    public synchronized Thread getBusyFlagOwner() {
        return(busyflag);
    }


}
