# Supplementary material for: CGAT: a comparative genome analysis tool for visualizing alignments in the analysis of complex evolutionary changes between closely related genomes
Source: BMC Bioinformatics. 2006 Oct 24;7:472. doi: 10.1186/1471-2105-7-472 (PMC1643837; doi:10.1186/1471-2105-7-472)
Supplement: Additional File 1 — Program source code. The source code of CGAT. The latest version can be found on the web site . [file 1471-2105-7-472-S1.tgz › CGAT/client/src/cgat/ButtonAcceleration.java]

/**
 * ¥¿¥¤¥È¥ë:     Test<p>
 * @version 1.0
 */
package cgat;

import java.awt.event.*;
import javax.swing.*;

///////////////////////////////////////////////////////////////////////////////
// ¥Ü¥¿¥ó¤¬²¡¤µ¤ìÂ³¤±¤¿¤È¤­¤Î½èÍý¤ò¼ÂÁõ¤¹¤ë
//     ¥Ü¥¿¥ó¤¬²¡¤µ¤ì¤¿¥¿¥¤¥ß¥ó¥°¤Ç¡¢Timer ¤òÀ¸À®+µ¯Æ°
//     °ìÄê»þ´Ö·Ð²á¸å¤Ë¡¢Timer ¤Ë¤è¤ê¥¤¥Ù¥ó¥ÈÈ¯À¸
//     ¥Ü¥¿¥ó¤¬Êü¤µ¤ì¤¿¥¿¥¤¥ß¥ó¥°¤Ç¡¢Timer ¤òÄä»ß+ÇË´þ
public class ButtonAcceleration implements ActionListener, MouseListener {
    private Timer timer = null;
    private ActionListener action = null;
    private int delay;

    //
    private int iniDelay;
    private int minDelay;
    private int acceleration;
    private int maxAccCount;
    private int accCount;

    ///////////////////////////////////////////////////////////////////////////
    //
    public ButtonAcceleration(int d, ActionListener act) {
        setIniDelay(d);
        setDelay(d);
        setAction(act);

        // ½èÍýµ¯Æ°´Ö³Ö¤Î²ÃÂ®¤Ë¤Ä¤¤¤Æ
        setMinDelay(100);           // ºÇÃ» 0.1 ÉÃ´Ö³Ö¤Ç¼Â¹Ô
        setMaxAccCount(1);      //
        setAcceleration(3);         // ½èÍý¤Î²ÃÂ®
        clearAccCount();
    }

    ///////////////////////////////////////////////////////////////////////////
    //
    public void setIniDelay(int d) {
        iniDelay = d;
    }

    ///////////////////////////////////////////////////////////////////////////
    //
    private int getIniDelay() {
        return(iniDelay);
    }

    ///////////////////////////////////////////////////////////////////////////
    //
    public void setDelay(int d) {
        delay = d;
        if (timer != null) {
            timer.setDelay(delay);
        }
    }

    ///////////////////////////////////////////////////////////////////////////
    //
    private int getDelay() {
        return(delay);
    }

    ///////////////////////////////////////////////////////////////////////////
    //
    public void setAction(ActionListener act) {
        //
        action = act;
    }

    ///////////////////////////////////////////////////////////////////////////
    //
    private ActionListener getAction() {
        //
        return(action);
    }

    ///////////////////////////////////////////////////////////////////////////
    //
    public void setMinDelay(int d) {
        //
        minDelay = d;
    }

    ///////////////////////////////////////////////////////////////////////////
    //
    private int getMinDelay() {
        //
        return(minDelay);
    }

    ///////////////////////////////////////////////////////////////////////////
    // ½èÍý¼Â¹Ô¤ò²ÃÂ®¤¹¤ë
    //   Ï¢Â³ maxAccCount ²ó¿ô½èÍý¤¬¼Â¹Ô¤µ¤ì¤¿¤é¡¢delay ¤ò 1/acceleration ¤Ë¤¹¤ë
    public void setAcceleration(int acc) {
        acceleration = acc;
    }

    ///////////////////////////////////////////////////////////////////////////
    //
    private int getAcceleration() {
        return(acceleration);
    }

    ///////////////////////////////////////////////////////////////////////////
    //
    public void setMaxAccCount(int acc) {
        maxAccCount = acc;
    }

    ///////////////////////////////////////////////////////////////////////////
    //
    private int getMaxAccCount() {
        return(maxAccCount);
    }

    ///////////////////////////////////////////////////////////////////////////
    //
    public void clearAccCount() {
        accCount = 0;
    }

    ///////////////////////////////////////////////////////////////////////////
    //
    private int upAccCount() {
        accCount++;

        return(accCount);
    }

    ///////////////////////////////////////////////////////////////////////////
    //
    private void startTimer() {
        // ¤â¤·¡¢¥¿¥¤¥Þ¡¼¤¬Æ°¤¤¤Æ¤¤¤¿¤é ---> ¥¿¥¤¥Þ¡¼¤ò»ß¤á¤ë
        stopTimer();

        // ¥¤¥Ù¥ó¥È¼Â¹Ô²ó¿ô¥¯¥ê¥¢
        clearAccCount();

        // Timer ¤òÀ¸À®
        timer = new Timer(getDelay(), this);
        timer.setInitialDelay(1);       // ¤¹¤°¤Ë¡¢ºÇ½é¤Î¥¤¥Ù¥ó¥È¤òÈ¯À¸¤µ¤»¤ë
        timer.start();
    }

    ///////////////////////////////////////////////////////////////////////////
    //
    private void stopTimer() {
        if (timer != null) {
            // ¥¿¥¤¥Þ¡¼½ªÎ»
            timer.stop();
            timer = null;
            clearAccCount();
        }
    }

    ///////////////////////////////////////////////////////////////////////////
    //
    public void actionPerformed(ActionEvent e) {
        // ¥¿¥¤¥Þ¡¼¥¤¥Ù¥ó¥È¤¬È¯À¸¤·¤¿
        ActionListener act = getAction();
        act.actionPerformed(e);

        // ¥¤¥Ù¥ó¥È¼Â¹Ô²ó¿ô¥«¥¦¥ó¥È¥¢¥Ã¥×
        int n = upAccCount();
        if (getMaxAccCount() <= n) {
            // °ìÄê²ó¿ô¼Â¹Ô¤µ¤ì¤¿¤Î¤Ç¡¢¼¡¤Î½èÍý¤Þ¤Ç¤Î»þ´Ö¤òÃ»¤¯¤¹¤ë
            int newDelay = getDelay() / getAcceleration();
            int minDelay = getMinDelay();
            if (newDelay < minDelay) {
                newDelay = minDelay;        // ¼Â¹Ô´Ö³Ö¤Ï¡¢°ìÄê°Ê¾åÃ»¤¯¤·¤Ê¤¤
            }
            setDelay(newDelay);

            // ¥¤¥Ù¥ó¥È¼Â¹Ô²ó¿ô¥¯¥ê¥¢
            clearAccCount();
        }
    }

    ///////////////////////////////////////////////////////////////////////////
    //
    public void mouseClicked(MouseEvent e) {
    }

    ///////////////////////////////////////////////////////////////////////////
    //
    public void mouseEntered(MouseEvent e) {
    }

    ///////////////////////////////////////////////////////////////////////////
    //
    public void mouseExited(MouseEvent e) {
    }

    ///////////////////////////////////////////////////////////////////////////
    //
    public void mousePressed(MouseEvent e) {
        // ¥Ü¥¿¥ó¤¬²¡¤µ¤ì¤¿
        // ¥¿¥¤¥Þ¡¼¤ò¥»¥Ã¥È
        setDelay(getIniDelay());
        startTimer();
    }

    ///////////////////////////////////////////////////////////////////////////
    //
    public void mouseReleased(MouseEvent e) {
        // ¥Ü¥¿¥ó¤¬¤Ï¤Ê¤µ¤ì¤¿
        // ¥¿¥¤¥Þ¡¼¤ò»ß¤á¤ë
        stopTimer();
    }

}
