# Supplementary material for: CGAT: a comparative genome analysis tool for visualizing alignments in the analysis of complex evolutionary changes between closely related genomes
Source: BMC Bioinformatics. 2006 Oct 24;7:472. doi: 10.1186/1471-2105-7-472 (PMC1643837; doi:10.1186/1471-2105-7-472)
Supplement: Additional File 1 — Program source code. The source code of CGAT. The latest version can be found on the web site . [file 1471-2105-7-472-S1.tgz › CGAT/client/src/cgat/ChangeAlignmentColorCommand.java]

package cgat;

import java.awt.event.*;
import java.util.*;

public class ChangeAlignmentColorCommand implements ActionListener {
	private MbgdDataMng dataMng;
	private RotateButton btn;

	public ChangeAlignmentColorCommand(MbgdDataMng m, RotateButton b) {
		dataMng = m;
		btn = b;
	}
	
    public void actionPerformed(ActionEvent e) {
		btn.setNext();
		dataMng.setAlignColorMode(btn.getSelectedIndex());
    }


}
