# Supplementary material for: CGAT: a comparative genome analysis tool for visualizing alignments in the analysis of complex evolutionary changes between closely related genomes
Source: BMC Bioinformatics. 2006 Oct 24;7:472. doi: 10.1186/1471-2105-7-472 (PMC1643837; doi:10.1186/1471-2105-7-472)
Supplement: Additional File 1 — Program source code. The source code of CGAT. The latest version can be found on the web site . [file 1471-2105-7-472-S1.tgz › CGAT/client/src/cgat/ChangeCgatColorCommand.java]

package cgat;

import java.awt.event.*;
import java.util.*;

public class ChangeCgatColorCommand implements ActionListener {
	private MbgdDataMng dataMng;
    private RotateButton btn;

	public ChangeCgatColorCommand(MbgdDataMng m, RotateButton b) {
		dataMng = m;
        btn = b;
	}
	
    public void actionPerformed(ActionEvent e) {
        btn.setNext();
        int selIdx = btn.getSelectedIndex();
        if (selIdx == 0) {
			dataMng.setUseColor(ColorTab.USE_COLOR_DARK);
		}
		else {
			dataMng.setUseColor(ColorTab.USE_COLOR_LIGHT);
		}
    }


}
