# Supplementary material for: CGAT: a comparative genome analysis tool for visualizing alignments in the analysis of complex evolutionary changes between closely related genomes
Source: BMC Bioinformatics. 2006 Oct 24;7:472. doi: 10.1186/1471-2105-7-472 (PMC1643837; doi:10.1186/1471-2105-7-472)
Supplement: Additional File 1 — Program source code. The source code of CGAT. The latest version can be found on the web site . [file 1471-2105-7-472-S1.tgz › CGAT/client/src/cgat/ClearFilterStaCommand.java]

/**
 * ¥¿¥¤¥È¥ë:     cgat<p>
 * @version 1.0
 */
package cgat;

import java.awt.event.*;
import javax.swing.*;

///////////////////////////////////////////////////////////////////////////////
//
public class ClearFilterStaCommand implements ActionListener {
    RegionInfoList sp1Seg = null;
    RegionInfoList sp2Seg = null;

    ///////////////////////////////////////////////////////////////////////////
    //
    public ClearFilterStaCommand(RegionInfoList sp1, RegionInfoList sp2) {
        sp1Seg = sp1;
        sp2Seg = sp2;
    }

    ///////////////////////////////////////////////////////////////////////////
    //
    public void actionPerformed(ActionEvent e) {
        clear(sp1Seg);
        clear(sp2Seg);
    }

    ///////////////////////////////////////////////////////////////////////////
    // ¥Õ¥£¥ë¥¿¥ê¥ó¥°¤ò¹Ô¤¦ ---> ¾ò·ï¤òËþ¤¿¤¹Êª¤òÉ½¼¨¤·¤Ê¤¤
    //     Ê£¿ô¤Î¾ò·ï¤ò AND ¤Ç·ë¹ç¤µ¤»¤ë
    public void clear(RegionInfoList sp) {
        for(int i = 0; i < sp.size(); i++) {
            RegionInfo r = sp.getRegionInfo(i);
            r.setFilter(false);
        }
    }
}
