# Supplementary material for: CGAT: a comparative genome analysis tool for visualizing alignments in the analysis of complex evolutionary changes between closely related genomes
Source: BMC Bioinformatics. 2006 Oct 24;7:472. doi: 10.1186/1471-2105-7-472 (PMC1643837; doi:10.1186/1471-2105-7-472)
Supplement: Additional File 1 — Program source code. The source code of CGAT. The latest version can be found on the web site . [file 1471-2105-7-472-S1.tgz › CGAT/client/src/cgat/ColorTabEnt.java]

/**
 * ¥¿¥¤¥È¥ë:     cgat<p>
 * @version 1.0
 */
package cgat;

import java.util.*;
import java.awt.*;

///////////////////////////////////////////////////////////////////////////////
//
public class ColorTabEnt {

    protected String entId;
    protected Color  colDark;
    protected Color  colLight;
    protected String legend;

    ///////////////////////////////////////////////////////////////////////
    //
    public ColorTabEnt(String e, Color c, String l) {
        setEntId(e);
        setColorDark(c);
        setColorLight(c);
        setLegend(l);
    }

    ///////////////////////////////////////////////////////////////////////
    //
    public ColorTabEnt(String e, Color cd, Color cl, String l) {
        setEntId(e);
        setColorDark(cd);
        setColorLight(cl);
        setLegend(l);
    }

    ///////////////////////////////////////////////////////////////////////
    //
    public void setEntId(String e) {
        entId = e;
    }

    ///////////////////////////////////////////////////////////////////////
    //
    public void setColorLight(Color c) {
        colLight = c;
    }

    ///////////////////////////////////////////////////////////////////////
    //
    public void setColorDark(Color c) {
        colDark = c;
    }

    ///////////////////////////////////////////////////////////////////////
    //
    public void setLegend(String l) {
        legend = l;
    }

    ///////////////////////////////////////////////////////////////////////
    //
    public String getEntId() {
        return entId;
    }

    ///////////////////////////////////////////////////////////////////////
    //
    public Color getColor() {
        return getColorDark();
    }

    ///////////////////////////////////////////////////////////////////////
    //
    public Color getColorLight() {
        return colLight;
    }

    ///////////////////////////////////////////////////////////////////////
    //
    public Color getColorDark() {
        return colDark;
    }

    ///////////////////////////////////////////////////////////////////////
    //
    public String getLegend() {
        return legend;
    }

}
