# Supplementary material for: CGAT: a comparative genome analysis tool for visualizing alignments in the analysis of complex evolutionary changes between closely related genomes
Source: BMC Bioinformatics. 2006 Oct 24;7:472. doi: 10.1186/1471-2105-7-472 (PMC1643837; doi:10.1186/1471-2105-7-472)
Supplement: Additional File 1 — Program source code. The source code of CGAT. The latest version can be found on the web site . [file 1471-2105-7-472-S1.tgz › CGAT/client/src/cgat/ConnectServerCommand.java]

/**
 * ¥¿¥¤¥È¥ë:     cgat<p>
 * @version 1.0
 */
package cgat;

import java.awt.*;
import java.awt.event.*;
import javax.swing.*;
import java.util.*;

///////////////////////////////////////////////////////////////////////////////
//
public class ConnectServerCommand extends Observable implements ActionListener {
    protected JFrame frame;

    protected boolean isDispSegs[];

    Cursor bakCursor;
    ProceedDialog proceedDialog = null;

    ///////////////////////////////////////////////////////////////////////////
    //
    public ConnectServerCommand(JFrame f) {
        frame = f;
    }

    ///////////////////////////////////////////////////////////////////////////
    //
    public void actionPerformed(ActionEvent e) {
        MbgdDataMng mbgdDataMng = MbgdDataMng.Instance();

        // À¸Êª¼ïÁªÂò¥À¥¤¥¢¥í¥°É½¼¨
        ConnectServerDialog dialog = ConnectServerDialog.Instance(frame);

        dialog.setCgatHome(mbgdDataMng.getCgatHome());
        dialog.setServerUrl(mbgdDataMng.getBasePath(), mbgdDataMng.getProxy());
        dialog.showDialog();
        if (dialog.getStaSelect() == true) {
            // OK ¥Ü¥¿¥ó¤¬²¡¤µ¤ì¤¿
            mbgdDataMng.setCgatHome(dialog.getCgatHome());
            mbgdDataMng.setBasePath(dialog.getServerUrl());
            mbgdDataMng.setProxy(dialog.getProxyUrl());
            mbgdDataMng.saveUserProperties();

            // ÁªÂò¤·¤¿À¸Êª¼ï¤ò¥¯¥ê¥¢
            SelectSpecPairDialog d = SelectSpecPairDialog.Instance(frame);
            d._update();
        }
    }

}
