# Supplementary material for: CGAT: a comparative genome analysis tool for visualizing alignments in the analysis of complex evolutionary changes between closely related genomes
Source: BMC Bioinformatics. 2006 Oct 24;7:472. doi: 10.1186/1471-2105-7-472 (PMC1643837; doi:10.1186/1471-2105-7-472)
Supplement: Additional File 1 — Program source code. The source code of CGAT. The latest version can be found on the web site . [file 1471-2105-7-472-S1.tgz › CGAT/client/src/cgat/Dbg.java]

package cgat;

/**
 * ¥¿¥¤¥È¥ë:  cgat
 * @version 1.0
 */

///////////////////////////////////////////////////////////////////////////////
//
public class Dbg {
    protected static int dbgLevel = 0;

    ///////////////////////////////////////////////////////////////////////////
    //
    public Dbg() {
    }

    ///////////////////////////////////////////////////////////////////////////
    //
    public static void setDbgLevel(int level) {
        dbgLevel = level;
        Dbg.println(1, "Set Debug Level :: " + dbgLevel);
    }

    ///////////////////////////////////////////////////////////////////////////
    //
    public static int getDbgLevel() {
        return(dbgLevel);
    }

    ///////////////////////////////////////////////////////////////////////////
    //
    public static void print(int l, String str) {
        if (l <= dbgLevel) {
            // ¥Ç¥Ð¥Ã¥°¥á¥Ã¥»¡¼¥¸É½¼¨
            System.err.print(str);
        }
    }

    ///////////////////////////////////////////////////////////////////////////
    //
    public static void println(int l, String str) {
        if (l <= dbgLevel) {
            // ¥Ç¥Ð¥Ã¥°¥á¥Ã¥»¡¼¥¸É½¼¨
            System.err.println(str);
        }
    }

    ///////////////////////////////////////////////////////////////////////////
    //
    public static void printStackTrace(int l, Throwable t) {
        if (l <= dbgLevel) {
            t.printStackTrace();
        }
    }

}
