# Supplementary material for: CGAT: a comparative genome analysis tool for visualizing alignments in the analysis of complex evolutionary changes between closely related genomes
Source: BMC Bioinformatics. 2006 Oct 24;7:472. doi: 10.1186/1471-2105-7-472 (PMC1643837; doi:10.1186/1471-2105-7-472)
Supplement: Additional File 1 — Program source code. The source code of CGAT. The latest version can be found on the web site . [file 1471-2105-7-472-S1.tgz › CGAT/client/src/cgat/DirButton.java]

/**
 * ¥¿¥¤¥È¥ë:     cgat<p>
 * @version 1.0
 */
package cgat;

import java.awt.event.*;
import java.util.*;

///////////////////////////////////////////////////////////////////////////////
//
public class DirButton extends BaseButton {
    private int dataType;       //

    ///////////////////////////////////////////////////////////////////////////
    //
    public DirButton(int type) {
        super("");
        dataType = type;
    }

    ///////////////////////////////////////////////////////////////////////////
    //
    public void setButtonLabel(boolean d) {
        if (d) {
            setText("+");
        }
        else {
            setText("-");
        }
    }

    ///////////////////////////////////////////////////////////////////////////
    // Ìð°õ¥Ü¥¿¥óÅù¤Ë¤è¤ê¡¢ÇÛÎó¤ÎÉ½¼¨Êó¹ð¤¬ÊÑ¹¹¤Ë¤Ê¤Ã¤¿¾ì¹ç¤Î½èÍý
    public void update(Observable o, Object arg) {
        if (o instanceof ViewWindow) {
            update((ViewWindow) o, arg);
        }
    }

    ///////////////////////////////////////////////////////////////////////////
    //
    public void update(ViewWindow viewWin, Object arg) {
        boolean dir;

        // ¸½ºß¤Î DIR ¤ò¼èÆÀ
        dir = viewWin.getRegDir(dataType);

        // ¥Ü¥¿¥ó¥é¥Ù¥ë¤ò¹¹¿·
        setButtonLabel(dir);
    }

}
