# Supplementary material for: CGAT: a comparative genome analysis tool for visualizing alignments in the analysis of complex evolutionary changes between closely related genomes
Source: BMC Bioinformatics. 2006 Oct 24;7:472. doi: 10.1186/1471-2105-7-472 (PMC1643837; doi:10.1186/1471-2105-7-472)
Supplement: Additional File 1 — Program source code. The source code of CGAT. The latest version can be found on the web site . [file 1471-2105-7-472-S1.tgz › CGAT/client/src/cgat/DirInfo.java]

/**
 * ¥¿¥¤¥È¥ë:     cgat<p>
 * @version 1.0
 */
package cgat;

import java.util.*;

///////////////////////////////////////////////////////////////////////////////
//
public class DirInfo extends Observable {
    BitSet dir;
    int specNo;

    ///////////////////////////////////////////////////////////////////////////
    //
    public DirInfo() {
        dir = new BitSet(0);
        setDirInfo(true);
        setSpecNo(1);
    }

    ///////////////////////////////////////////////////////////////////////////
    //
    public void setDirInfo(boolean d) {
        setDirInfoSilent(d);

//ViewRegionInfoList vRegInfo = ViewRegionInfoList.Instance();
//if (vRegInfo != null) {
//    vRegInfo.makeAlign();
//}
        // ¸þ¤­¾ðÊó¤¬ÊÑ¹¹¤µ¤ì¤¿¤³¤È¤òÄÌÃÎ
        notifyObservers(new Integer(specNo));
    }

    ///////////////////////////////////////////////////////////////////////////
    //
    public void setDirInfoSilent(boolean d) {
        if (d) {
            dir.set(0);
        }
        else {
            dir.clear(0);
        }

        setChanged();
    }

    ///////////////////////////////////////////////////////////////////////////
    //
    public boolean getDirInfo() {
        return(dir.get(0));
    }

    ///////////////////////////////////////////////////////////////////////////
    //
    public void setSpecNo(int sno) {
        specNo = sno;
    }

    ///////////////////////////////////////////////////////////////////////////
    //
    public int getSpecNo() {
        return(specNo);
    }

}
