# Supplementary material for: CGAT: a comparative genome analysis tool for visualizing alignments in the analysis of complex evolutionary changes between closely related genomes
Source: BMC Bioinformatics. 2006 Oct 24;7:472. doi: 10.1186/1471-2105-7-472 (PMC1643837; doi:10.1186/1471-2105-7-472)
Supplement: Additional File 1 — Program source code. The source code of CGAT. The latest version can be found on the web site . [file 1471-2105-7-472-S1.tgz › CGAT/client/src/cgat/DiskFile.java]

/**
 * ¥¿¥¤¥È¥ë:     cgat<p>
 * @version 1.0
 */
package cgat;

import java.io.*;
import java.util.zip.*;

///////////////////////////////////////////////////////////////////////////////
// ¥í¡¼¥«¥ë¥Ç¥£¥¹¥¯¤Ë¤¢¤ë¥Æ¥­¥¹¥È¥Õ¥¡¥¤¥ë¤Î£±¹ÔÆÉ¤ß¹þ¤ß
//     »²¹Í CLASS     BaseFile, UrlFile
public class DiskFile extends BaseFile {
    FileInputStream fis;

    ///////////////////////////////////////////////////////////////////////////
    //
    public DiskFile(String f) throws Exception {
//        try {
            FileInputStream fis = new FileInputStream(f);
            InputStream is;
            if (f.endsWith(".gz")) {
                // °µ½Ì¥Õ¥¡¥¤¥ë¡Êgzip¡Ë
                is = new GZIPInputStream(fis);
            }
            else if (f.endsWith(".zip")) {
                // °µ½Ì¥Õ¥¡¥¤¥ë¡Êgzip¡Ë
                is = new ZipInputStream(fis);
            }
            else {
                is = fis;
            }
            br = new BufferedReader(new InputStreamReader(is));
//        }
//        catch (Exception e) {
//        }
    }
}
