# Supplementary material for: CGAT: a comparative genome analysis tool for visualizing alignments in the analysis of complex evolutionary changes between closely related genomes
Source: BMC Bioinformatics. 2006 Oct 24;7:472. doi: 10.1186/1471-2105-7-472 (PMC1643837; doi:10.1186/1471-2105-7-472)
Supplement: Additional File 1 — Program source code. The source code of CGAT. The latest version can be found on the web site . [file 1471-2105-7-472-S1.tgz › CGAT/client/src/cgat/DispRawSequence.java]

package cgat;

/**
 * ¥¿¥¤¥È¥ë:  cgat
 * @version 1.0
 */

import java.awt.*;
import javax.swing.*;

///////////////////////////////////////////////////////////////////////////////
//
public class DispRawSequence extends BaseViewer {
    static DispRawSequence _instance = null;

    String lineHead = "          ";

    ///////////////////////////////////////////////////////////////////////////
    //
    static public DispRawSequence Instance() {
        if (_instance == null) {
            _instance = new DispRawSequence();
        }
        return(_instance);
    }

    ///////////////////////////////////////////////////////////////////////////
    //
    private DispRawSequence() {
        super();
    }

    ///////////////////////////////////////////////////////////////////////////
    // £±¤Ä¤ÎÇÛÎó¤ò 60Ê¸»ú/£±¹Ô¤ÇÉ½¼¨¤¹¤ë
    static public String convFastaHtml(String seq1) {
        String html = "";
        int len = seq1.length();

        for(int i = 0; i < len; i += 60) {
            int e = i + 60;
            if (len < e) {
                e = len;
            }
            html += seq1.substring(i, e) + "<BR>\n";
        }

        return(html);
    }

    ///////////////////////////////////////////////////////////////////////////
    // £±¤Ä¤ÎÇÛÎó¤ò 60Ê¸»ú/£±¹Ô¤ÇÉ½¼¨¤¹¤ë
    static public String convFastaText(String seq1) {
        String text = "";
        int len = seq1.length();

        for(int i = 0; i < len; i += 60) {
            int e = i + 60;
            if (len < e) {
                e = len;
            }
            text += seq1.substring(i, e) + "\n";
        }

        return(text);
    }

    ///////////////////////////////////////////////////////////////////////////
    // £±¤Ä¤ÎÇÛÎó¤ò 60Ê¸»ú/£±¹Ô¤ÇÉ½¼¨¤¹¤ë
    public String convFastaHtml(String seq1, int start1, int max1,
                                RegionColorList regColorList) {
        String html = "";
        int len = seq1.length();

        // ºÇ½é¤Î (from+to+¿§) ¾ðÊó¤ò¼èÆÀ
        int idx = 0;
        RegionColor regColor = regColorList.getRegionColor(idx++);

        for(int i = 0; i < len; i += 60) {
            int e = i + 60;
            if (len < e) {
                e = len;
            }

            String pos = Integer.toString((start1 + i) % max1 + 1);
            html += lineHead.substring(0, lineHead.length() - pos.length());
            html += pos;
            html += "  ";

            if (regColor != null) {
            }
            html += seq1.substring(i, e) + "\n";
        }

        return(html);
    }

    ///////////////////////////////////////////////////////////////////////////
    // £±¤Ä¤ÎÇÛÎó¤ò 60Ê¸»ú/£±¹Ô¤ÇÉ½¼¨¤¹¤ë
    public String convFastaText(String seq1, int start1, int max1) {
        String text = "";
        int len = seq1.length();

        for(int i = 0; i < len; i += 60) {
            int e = i + 60;
            if (len < e) {
                e = len;
            }

            String pos = Integer.toString((start1 + i) % max1 + 1);
            text += lineHead.substring(0, lineHead.length() - pos.length());
            text += pos;
            text += "  ";
            text += seq1.substring(i, e) + "\n";
        }

        return(text);
    }

    ///////////////////////////////////////////////////////////////////////////
    //
    public String convFastaHtml(String seq1,
                                String seq2) {
        String html = "";

        return(html);
    }

    ///////////////////////////////////////////////////////////////////////////
    //
    public String convFastaHtml(String seq1, int start1, int max1,
                                String seq2, int start2, int max2,
                                RegionColorList regColorList) {
        String html = "";


        return(html);
    }

    ///////////////////////////////////////////////////////////////////////////
    //
    public String convFastaText(String seq1, int start1, int max1,
                                String seq2, int start2, int max2) {
        String text = "";
        int len;
        int len1 = seq1.length();
        int len2 = seq2.length();

        len = len1;
        if (len < len2) {
            len = len2;
        }

        for(int i = 0; i < len; i += 60) {
            if (len1 < i) {
                // seq2 ¤ÎÊý¤¬Ä¹¤¤¾ì¹ç
                int len0;
                if (len2 < i + 60) {
                    len0 = len2;
                }
                else {
                    len0 = 60;
                }

                text += lineHead + "  ";
                for(int j = 0; j < len0; j++) {
                    text += "-";
                }
            }
            else {
                int e = i + 60;
                if (len1 < e) {
                    e = len1;
                }
                String pos = Integer.toString((start1 + i) % max1 + 1);
                text += lineHead.substring(0, lineHead.length() - pos.length());
                text += pos;
                text += "  ";
                text += seq1.substring(i, e) + "\n";
            }

            if (len2 < i) {
                // seq1 ¤ÎÊý¤¬Ä¹¤¤¾ì¹ç
                int len0;
                if (len1 < i + 60) {
                    len0 = len1;
                }
                else {
                    len0 = 60;
                }

                text += lineHead + "  ";
                for(int j = 0; j < len0; j++) {
                    text += "-";
                }
            }
            else {
                int e = i + 60;
                if (len2 < e) {
                    e = len2;
                }
                String pos = Integer.toString((start2 + i) % max2 + 1);
                text += lineHead.substring(0, lineHead.length() - pos.length());
                text += pos;
                text += "  ";
                text += seq2.substring(i, e) + "\n";
            }

            text += "\n";
        }

        return(text);
    }

}
