# Supplementary material for: CGAT: a comparative genome analysis tool for visualizing alignments in the analysis of complex evolutionary changes between closely related genomes
Source: BMC Bioinformatics. 2006 Oct 24;7:472. doi: 10.1186/1471-2105-7-472 (PMC1643837; doi:10.1186/1471-2105-7-472)
Supplement: Additional File 1 — Program source code. The source code of CGAT. The latest version can be found on the web site . [file 1471-2105-7-472-S1.tgz › CGAT/client/src/cgat/DotPlotSet.java]

package cgat;

/**
 * ¥¿¥¤¥È¥ë:  cgat
 * ÀâÌÀ:    For TEST
 * Ãøºî¸¢:   Copyright (c) higu
 * ²ñ¼ÒÌ¾:   W&G
 * @author higu
 * @version 1.0
 */

import java.awt.*;
import javax.swing.*;
import java.util.*;

///////////////////////////////////////////////////////////////////////////////
//
public class DotPlotSet extends JPanel implements Observer {

    ///////////////////////////////////////////////////////////////////////////
    //
    public DotPlotSet() {
    }

    ///////////////////////////////////////////////////////////////////////////
    //
    public void update(Observable o, Object arg) {
        if (o instanceof ViewWindow) {
        }
    }


}
