# Supplementary material for: CGAT: a comparative genome analysis tool for visualizing alignments in the analysis of complex evolutionary changes between closely related genomes
Source: BMC Bioinformatics. 2006 Oct 24;7:472. doi: 10.1186/1471-2105-7-472 (PMC1643837; doi:10.1186/1471-2105-7-472)
Supplement: Additional File 1 — Program source code. The source code of CGAT. The latest version can be found on the web site . [file 1471-2105-7-472-S1.tgz › CGAT/client/src/cgat/DotPlotZoomTarget.java]

/**
 * ¥¿¥¤¥È¥ë:     cgat<p>
 * @version 1.0
 */
package cgat;

import java.awt.event.*;
import javax.swing.*;
import javax.swing.event.*;
import java.util.*;

///////////////////////////////////////////////////////////////////////////////
//
public class DotPlotZoomTarget extends Observable implements ActionListener {
    static final boolean X = true;
    static final boolean Y = false;

    private ViewWindow viewWin;
    boolean target;

    ///////////////////////////////////////////////////////////////////////////
    //
    public DotPlotZoomTarget(ViewWindow v, boolean t) {
        viewWin = v;
        target = t;
    }

    ///////////////////////////////////////////////////////////////////////////
    // ¥Ä¡¼¥ë¥Ð¡¼¤Î DotPlot À¸Êª¼ï¤¬¥¯¥ê¥Ã¥¯¤µ¤ì¤¿¤È¤­¸Æ¤Ó½Ð¤µ¤ì¤ë
    public void actionPerformed(ActionEvent e) {
        // JToggleButton ¤ÎÁªÂò¾õÂÖ¤ò¼èÆÀ
        JToggleButton jtb = (JToggleButton)e.getSource();
        boolean sta = jtb.isSelected();

        if (target) {
            viewWin.setTargetDotPlotX(sta);
        }
        else {
            viewWin.setTargetDotPlotY(sta);
        }
    }

}
