# Supplementary material for: CGAT: a comparative genome analysis tool for visualizing alignments in the analysis of complex evolutionary changes between closely related genomes
Source: BMC Bioinformatics. 2006 Oct 24;7:472. doi: 10.1186/1471-2105-7-472 (PMC1643837; doi:10.1186/1471-2105-7-472)
Supplement: Additional File 1 — Program source code. The source code of CGAT. The latest version can be found on the web site . [file 1471-2105-7-472-S1.tgz › CGAT/client/src/cgat/DrawDotplot.java]

/**
 * ¥¿¥¤¥È¥ë:     cgat<p>
 * ÀâÌÀ:         For TEST<p>
 * Ãøºî¸¢:       Copyright (c) higu<p>
 * ²ñ¼ÒÌ¾:       W&G<p>
 * @author higu
 * @version 1.0
 */
package cgat;

import java.awt.*;
import javax.swing.*;

///////////////////////////////////////////////////////////////////////////////
//
public class DrawDotplot extends JComponent {
    AlignmentList alignmentList;

    ///////////////////////////////////////////////////////////////////////////
    //
    public DrawDotplot() {
        setAlignmentList(null);
    }

    ///////////////////////////////////////////////////////////////////////////
    //
    public void setAlignmentList(AlignmentList aList) {
        alignmentList = aList;
    }

    ///////////////////////////////////////////////////////////////////////////
    //
    public void paint(Graphics g) {
        // X ¼´¤ÎÌÜÀ¹Åù¤òÉÁ²è
        // Y ¼´¤ÎÌÜÀ¹Åù¤òÉÁ²è
        // plot ÎÎ°è¤òÉÁ²è


        return;
    }

}
