# Supplementary material for: CGAT: a comparative genome analysis tool for visualizing alignments in the analysis of complex evolutionary changes between closely related genomes
Source: BMC Bioinformatics. 2006 Oct 24;7:472. doi: 10.1186/1471-2105-7-472 (PMC1643837; doi:10.1186/1471-2105-7-472)
Supplement: Additional File 1 — Program source code. The source code of CGAT. The latest version can be found on the web site . [file 1471-2105-7-472-S1.tgz › CGAT/client/src/cgat/DrawString.java]

/**
 * ¥¿¥¤¥È¥ë:     cgat<p>
 * @version 1.0
 */
package cgat;

import java.awt.*;

///////////////////////////////////////////////////////////////////////////////
// Ê¸»ú¤òÉÁ¤¯
// ¤³¤ì¤é¤Î¥á¥½¥Ã¥É¤Ç¤Ï¡¢Font ¤Î¸þ¤­¤Ï¡¢ÊÑ¹¹¤·¤Þ¤»¤ó¡£
//     ¤¿¤È¤¨¤Ð drawStringUp2Down() ¤Ç¤Ï¡¢¾å¤«¤é²¼¤Ë¸þ¤±¤ÆÊ¸»ú¤òÉÁ¤­¤Þ¤¹¤¬
//     ÄÌ¾ï¤Î²£½ñ¤­ÍÑ Font ¤òÅÏ¤·¤Æ¤â¡¢Font ¤ò 90 ÅÙ±¦²óÅ¾¤·¤ÆÉÁ²è¤·¤Þ¤»¤ó¡£
//     90 ÅÙ±¦²óÅ¾¤·¤¿ Font ¤ò½àÈ÷¤·¤Æ¤«¤é drawStringUp2Down() ¤ò¸Æ¤Ó½Ð¤·¤Æ¤¯¤À¤µ¤¤¡£
//     ¡Ú¤´»²¹Í¡ÛMyFont.java
// Ãí°Õ¡§¥¢¥ë¥Õ¥¡¥Ù¥Ã¥È°Ê³°¤ÎÊ¸»ú¤Ï¡¢ÂÐ±þ¤·¤Æ¤¤¤Þ¤»¤ó¡£
public class DrawString {

    ///////////////////////////////////////////////////////////////////////////
    //
    public DrawString() {
    }

    ///////////////////////////////////////////////////////////////////////////
    // º¸¤«¤é±¦¤ËÉÁ¤¯¡ÊÄÌ¾ï¡Ë
    public static void drawStringLeft2Right(Graphics g, Font f, String s, int x, int y) {
        Font bakFont;

        // »ÈÍÑÃæ¤Î¥Õ¥©¥ó¥È¤òÂÔÈò
        bakFont = g.getFont();

        // »ØÄê¤µ¤ì¤¿¥Õ¥©¥ó¥È¤ÇÊ¸»ú¤òÉÁ¤¯
        g.setFont(f);
        g.drawString(s, x, y);

        // ¸µ¤Î¥Õ¥©¥ó¥È¤ËÌá¤¹
        g.setFont(bakFont);
    }

    ///////////////////////////////////////////////////////////////////////////
    // ±¦¤«¤éº¸¤ËÉÁ¤¯
    //     Àµ³Î¤Ë¤Ï¡¢º¸¤«¤é±¦¤ØÊ¸»ú¤òµÕ½ç¤ËÉÁ²è¤¹¤ë
    public static void drawStringRight2Left(Graphics g, Font f, String s, int x, int y) {
        Font bakFont;

        // »ÈÍÑÃæ¤Î¥Õ¥©¥ó¥È¤òÂÔÈò
        bakFont = g.getFont();

        // »ØÄê¤µ¤ì¤¿¥Õ¥©¥ó¥È¤ÇÊ¸»ú¤òÉÁ¤¯
        g.setFont(f);

        // Ê¸»ú¤òÉÁ²è
        StringBuffer newStr = new StringBuffer("");
        for(int i = s.length() - 1; i >= 0; i--) {
            newStr.append(s.charAt(i));
        }
        g.drawString(newStr.toString(), x, y);

        // ¸µ¤Î¥Õ¥©¥ó¥È¤ËÌá¤¹
        g.setFont(bakFont);
    }

    ///////////////////////////////////////////////////////////////////////////
    // ¾å¤«¤é²¼¤ËÉÁ¤¯
    public static void drawStringUp2Down(Graphics g, Font f, String s, int x, int y) {
        Font bakFont;

        // »ÈÍÑÃæ¤Î¥Õ¥©¥ó¥È¤òÂÔÈò
        bakFont = g.getFont();

        // »ØÄê¤µ¤ì¤¿¥Õ¥©¥ó¥È¤ÇÊ¸»ú¤òÉÁ¤¯
        g.setFont(f);

        // Ê¸»ú¤òÉÁ²è
        int fontHeight = g.getFontMetrics().getHeight();
        for(int i = 0; i < s.length(); i--) {
            String c = s.substring(i, i + 1);
            g.drawString(c, x, y + fontHeight * i);
        }

        // ¸µ¤Î¥Õ¥©¥ó¥È¤ËÌá¤¹
        g.setFont(bakFont);
    }

    ///////////////////////////////////////////////////////////////////////////
    // ²¼¤«¤é¾å¤ËÉÁ¤¯
    //     Àµ³Î¤Ë¤Ï¡¢¾å¤«¤é²¼¤ØÊ¸»ú¤òµÕ½ç¤ËÉÁ²è¤¹¤ë
    public static void drawStringDown2Up(Graphics g, Font f, String s, int x, int y) {
        Font bakFont;

        // »ÈÍÑÃæ¤Î¥Õ¥©¥ó¥È¤òÂÔÈò
        bakFont = g.getFont();

        // »ØÄê¤µ¤ì¤¿¥Õ¥©¥ó¥È¤ÇÊ¸»ú¤òÉÁ¤¯
        g.setFont(f);

        // Ê¸»ú¤òÉÁ²è
        int fontHeight = g.getFontMetrics().getHeight();
        for(int i = s.length() - 1; i >= 0; i--) {
            String c = s.substring(i, i + 1);
            g.drawString(c, x, y + fontHeight * (s.length() - i - 1));
        }

        // ¸µ¤Î¥Õ¥©¥ó¥È¤ËÌá¤¹
        g.setFont(bakFont);
    }


}
