# Supplementary material for: CGAT: a comparative genome analysis tool for visualizing alignments in the analysis of complex evolutionary changes between closely related genomes
Source: BMC Bioinformatics. 2006 Oct 24;7:472. doi: 10.1186/1471-2105-7-472 (PMC1643837; doi:10.1186/1471-2105-7-472)
Supplement: Additional File 1 — Program source code. The source code of CGAT. The latest version can be found on the web site . [file 1471-2105-7-472-S1.tgz › CGAT/client/src/cgat/DrawStringPosition.java]

package cgat;

/**
 * ¥¿¥¤¥È¥ë:  cgat
 * @version 1.0
 */

import java.awt.*;
import java.util.*;

///////////////////////////////////////////////////////////////////////////////
//
public class DrawStringPosition {
    ArrayList rectangleList;
    FontMetrics fontMetrics;
    int height;
    static final int MAX_HEIGHT=2;

    ///////////////////////////////////////////////////////////////////////////
    //
    public DrawStringPosition(FontMetrics fm) {
        rectangleList = new ArrayList();
        fontMetrics = fm;
        setHeight(fontMetrics.getHeight());     // ÉÁ²è¤¹¤ëÊ¸»úÎó¤Î¹â¤µ
    }

    ///////////////////////////////////////////////////////////////////////////
    //
    public void setHeight(int h) {
        height = h;
    }

    ///////////////////////////////////////////////////////////////////////////
    //
    public void addRectangle(Rectangle rect) {
        rectangleList.add(new Rectangle(rect));
    }

    ///////////////////////////////////////////////////////////////////////////
    //
    public Rectangle setString(String str, int x, int y) {
        return(setString(str, x, y, false));
    }

    ///////////////////////////////////////////////////////////////////////////
    //
    public Rectangle setString(String str, int x, int y, boolean dir) {
        Rectangle rect;
        int width  = fontMetrics.stringWidth(str);      // ÉÁ²è¤¹¤ëÊ¸»úÎó¤ÎÉý

        // drawString() ¤Î¸¶ÅÀ(º¸²¼)¤ò¡¢Rectangel() ¤Î¸¶ÅÀ(º¸¾å)¤ËÊÑ´¹
        y -= height;

        // ÉÁ²èºÑ¤ß¤ÎÊ¸»úÎó¤È½Å¤Ê¤é¤Ê¤¤°ÌÃÖ¤ò»»½Ð¤¹¤ë
	int hh = 0;
        for(;;) {
            rect = new Rectangle(x, y, width, height);

            for(int i = 0; i < rectangleList.size(); i++) {
                Rectangle tmpRect = (Rectangle)rectangleList.get(i);
                if (rect.intersects(tmpRect)) {
                    // ½Å¤ë
                    rect = null;
                    break;
                }
            }

            if (rect != null) {
                // ½Å¤Ê¤ë¥Ç¡¼¥¿¤¬¤Ê¤¤
                break;
            }

            // ½Å¤Ê¤ë
            if (dir) {
                //
                y -= height;
            }
            else {
                y += height;
            }
            if (++hh > MAX_HEIGHT) {
		// outside of the display region
		break;
	    }
        }

	if (rect != null) {
        	rectangleList.add(rect);
	}

        return(rect);
    }


}
