# Supplementary material for: CGAT: a comparative genome analysis tool for visualizing alignments in the analysis of complex evolutionary changes between closely related genomes
Source: BMC Bioinformatics. 2006 Oct 24;7:472. doi: 10.1186/1471-2105-7-472 (PMC1643837; doi:10.1186/1471-2105-7-472)
Supplement: Additional File 1 — Program source code. The source code of CGAT. The latest version can be found on the web site . [file 1471-2105-7-472-S1.tgz › CGAT/client/src/cgat/EditPropValueCommand.java]

/**
 * ¥¿¥¤¥È¥ë:     cgat<p>
 * @version 1.0
 */
package cgat;

import javax.swing.*;
import javax.swing.event.*;
import javax.swing.tree.*;

///////////////////////////////////////////////////////////////////////////////
//
public class EditPropValueCommand implements CellEditorListener {
    BaseProps baseProp;
    String propName;
    int propRow;

    ///////////////////////////////////////////////////////////////////////////
    //
    public EditPropValueCommand(BaseProps b) {
        baseProp = b;
    }

    ///////////////////////////////////////////////////////////////////////////
    //
    public void setPropInfo(String p, int r) {
        propName = p;
        propRow  = r;
    }

    ///////////////////////////////////////////////////////////////////////////
    //
    public void editingStopped(ChangeEvent e) {
        // ÆâÍÆ¹¹¿·
        DefaultCellEditor editor = (DefaultCellEditor)e.getSource();

        baseProp.setProperty(propName, propRow, (String)editor.getCellEditorValue());
    }

    ///////////////////////////////////////////////////////////////////////////
    //
    public void editingCanceled(ChangeEvent e) {
    }


}
