# Supplementary material for: CGAT: a comparative genome analysis tool for visualizing alignments in the analysis of complex evolutionary changes between closely related genomes
Source: BMC Bioinformatics. 2006 Oct 24;7:472. doi: 10.1186/1471-2105-7-472 (PMC1643837; doi:10.1186/1471-2105-7-472)
Supplement: Additional File 1 — Program source code. The source code of CGAT. The latest version can be found on the web site . [file 1471-2105-7-472-S1.tgz › CGAT/client/src/cgat/ExecBrowser.java]

/**
 * ¥¿¥¤¥È¥ë:     cgat<p>
 * @version 1.0
 */
package cgat;

import java.applet.*;
import java.io.*;
import java.net.*;

///////////////////////////////////////////////////////////////////////////////
//
public class ExecBrowser {

    ///////////////////////////////////////////////////////////////////////////
    //
    public ExecBrowser() {
    }

    ///////////////////////////////////////////////////////////////////////////
    //
    public void execBrowser(String url) {
        String key;
        String cmd;
        String osType = System.getProperty("os.name");

        MbgdDataMng mbgdDataMng = MbgdDataMng.Instance();

        if (osType.startsWith("Windows")) {
            // Windows
            key = MbgdDataMng.OPT_CMD_BROWSER_WIN;
        }
        else if (osType.startsWith("Mac")) {
            // Mac
            key = MbgdDataMng.OPT_CMD_BROWSER_MAC;
        }
        else {
            // ¤Î¤³¤ê¤Ï¡¢UNIX ·Ï¤È¤¹¤ë
            key = MbgdDataMng.OPT_CMD_BROWSER_UNIX;
        }

        //
        String browser = mbgdDataMng.getProperty(key);
        cmd = browser + " " + url;

        //
        Runtime runtime = Runtime.getRuntime();
        try {
            Dbg.println(1, "Exec :: " + cmd);
            runtime.exec(cmd);
        }
        catch (Exception e) {
            Dbg.println(0, "ERROR :: Can not execute :: " + cmd);
        }
    }

    ///////////////////////////////////////////////////////////////////////////
    //
    public void appletBrowser(Applet applet, String urlStr, String target) {
        URL url;

        try {
            url = new URL(urlStr);
            applet.getAppletContext().showDocument(url, target);
        }
        catch (Exception e) {
            Dbg.println(1, "Exception : applet("+urlStr+")");
        }
    }

}
