# Supplementary material for: CGAT: a comparative genome analysis tool for visualizing alignments in the analysis of complex evolutionary changes between closely related genomes
Source: BMC Bioinformatics. 2006 Oct 24;7:472. doi: 10.1186/1471-2105-7-472 (PMC1643837; doi:10.1186/1471-2105-7-472)
Supplement: Additional File 1 — Program source code. The source code of CGAT. The latest version can be found on the web site . [file 1471-2105-7-472-S1.tgz › CGAT/client/src/cgat/ExecReAlignmentSequenceCommand.java]

package cgat;

/**
 * ¥¿¥¤¥È¥ë:  cgat
 * @version 1.0
 */

import java.awt.event.*;

///////////////////////////////////////////////////////////////////////////////
//
public class ExecReAlignmentSequenceCommand implements ActionListener {
    protected MbgdDataMng mbgdDataMng;
    protected ViewWindow viewWin;

    ///////////////////////////////////////////////////////////////////////////
    //
    public ExecReAlignmentSequenceCommand(MbgdDataMng m, ViewWindow v) {
		super();

		mbgdDataMng = m;
        viewWin = v;
    }

    ///////////////////////////////////////////////////////////////////////////
    //
	public void actionPerformed(ActionEvent e) {
		// ¥¢¥é¥¤¥á¥ó¥È¤ÎºÆ·×»»¤òÊÌThread¤Ç¼Â¹Ô
		CgatThread ct = new ExecReAlignmentSequence(mbgdDataMng, viewWin);
        ct.setText("Now align sequence.");
        ct.startThread();
    }

}
