# Supplementary material for: CGAT: a comparative genome analysis tool for visualizing alignments in the analysis of complex evolutionary changes between closely related genomes
Source: BMC Bioinformatics. 2006 Oct 24;7:472. doi: 10.1186/1471-2105-7-472 (PMC1643837; doi:10.1186/1471-2105-7-472)
Supplement: Additional File 1 — Program source code. The source code of CGAT. The latest version can be found on the web site . [file 1471-2105-7-472-S1.tgz › CGAT/client/src/cgat/LabelMultiLine.java]

package cgat;

/**
 * ¥¿¥¤¥È¥ë:  cgat
 * @version 1.0
 */

import javax.swing.*;
import java.util.*;

///////////////////////////////////////////////////////////////////////////////
//
public class LabelMultiLine extends JPanel {
    private JLabel [] text;

    ///////////////////////////////////////////////////////////////////////////
    //
    public LabelMultiLine(String str, String delim) {
        super();
        _init(str, delim);
    }

    ///////////////////////////////////////////////////////////////////////////
    //
    public LabelMultiLine(String str) {
        _init(str, "\n");
    }

    ///////////////////////////////////////////////////////////////////////////
    //
    public void _init(String str, String delim) {
        setLayout(new BoxLayout(this, BoxLayout.Y_AXIS));

        text = new JLabel[3];
        for(int i = 0; i < 3; i++) {
            text[i] = new JLabel("");
            add(text[i]);
        }

        setText(str, delim);
    }

    ///////////////////////////////////////////////////////////////////////////
    //
    public void setText(String str, String delim) {
        StringTokenizer labelList = new StringTokenizer(str, delim);
        for(int i = 0; i < 3; i++) {
            if (labelList.hasMoreTokens() == false) {
                // ¤³¤ì°Ê¾å token ¤¬¤Ê¤¤
                text[i].setText("");
                continue;
            }

            String txt = labelList.nextToken();
            text[i].setText(txt);
        }
    }


/*
²¿ÅÙ¤« setText() ¤ò¸Æ¤Ó½Ð¤¹¤È¡¢²èÌÌ¤ËÉ½¼¨¤µ¤ì¤Ê¤¤¸½¾Ý¤¬È¯À¸¤·¤¿¡£
  Àµ³Î¤Ë¤Ï¡¢²èÌÌ¤¬¹¹¿·¤µ¤ì¤Ê¤¤¡£
  ¥¦¥£¥ó¥É¥¦¥µ¥¤¥º¤ò¥Þ¥¦¥¹¤ÇÊÑ¹¹¤¹¤ë¤ÈÉ½¼¨(ÉÁ²è)¤µ¤ì¤ë¡£

    ///////////////////////////////////////////////////////////////////////////
    //
    public void setText(String str, String delim) {
        // ÅÐÏ¿ºÑ¤ß¤Î GUI ¤òºï½ü
        removeAll();

        setLayout(new BoxLayout(this, BoxLayout.Y_AXIS));

        StringTokenizer labelList = new StringTokenizer(str, delim);
        for(; labelList.hasMoreTokens(); ) {
            String txt = labelList.nextToken();
            JLabel lab = new JLabel(txt);
            add(lab);
        }
    }
*/

}
